# Supplementary material for: Molecular adaptations of the blood–brain barrier promote stress resilience vs. depression
Source: Proc Natl Acad Sci U S A. 2020 Jan 23;117(6):3326–36. doi: 10.1073/pnas.1914655117 (PMC7022213; doi:10.1073/pnas.1914655117)
Supplement: Supplementary File [file pnas.1914655117.sd01.xlsx]

## Sheet: CTRL_vs_RES
#%result_name=Analysis_1
#%array_type=Clariom_S_Mouse
#%annotation=Clariom_S_Mouse.r1.na36.mm10.a1.transcript.csv
#%comparison=CTRL vs RES
ID	CTRL Avg (log2)	RES Avg (log2)	Fold Change	P-val	Gene Symbol	Description	Group
TC1700001227.mm.2	10.42	5.33	34.02	0.0213	Gm11096	predicted gene 11096 [Source:MGI Symbol;Acc:MGI:3779332]	Coding
TC0200000933.mm.2	7.89	4.43	11.06	0.01	Gca	grancalcin	Multiple_Complex
TC1900000547.mm.2	9.04	5.89	8.83	0.008	Lgi1	leucine-rich repeat LGI family, member 1	Multiple_Complex
TC1600001011.mm.2	11.08	8.04	8.26	0.0103	Itsn1	intersectin 1 (SH3 domain protein 1A)	Multiple_Complex
TC0500000040.mm.2	6.96	4.04	7.56	0.0008	4921511H03Rik	RIKEN cDNA 4921511H03 gene	Coding
TC0700000381.mm.2	6.78	3.87	7.54	4.24e-05	Kcnn4	potassium intermediate/small conductance calcium-activated channel, subfamily N, member 4	Coding
TC1500001054.mm.2	7.19	4.4	6.92	0.0211	Slc4a8	solute carrier family 4 (anion exchanger), member 8	Multiple_Complex
TC0X00000436.mm.2	8.85	6.2	6.29	0.0019	Rab33a	RAB33A, member RAS oncogene family	Coding
TC1200000712.mm.2	9.06	6.5	5.89	0.034	Eif2s1	eukaryotic translation initiation factor 2, subunit 1 alpha	Multiple_Complex
TC0500000425.mm.2	11.03	8.55	5.59	0.0114	Cytl1	cytokine-like 1	Coding
TC0800001207.mm.2	10.91	8.45	5.49	0.0283	D230025D16Rik	RIKEN cDNA D230025D16 gene	Multiple_Complex
TC0500001796.mm.2	8.01	5.6	5.29	0.013	Rasl11a	RAS-like, family 11, member A	Coding
TC1800001269.mm.2	7.73	5.42	4.97	0.0184	Dpysl3	dihydropyrimidinase-like 3	Multiple_Complex
TC0500002592.mm.2	9.35	7.08	4.84	0.0042	Ociad2	OCIA domain containing 2	Multiple_Complex
TC0100000103.mm.2	7.71	5.5	4.63	0.0244	Ly96	lymphocyte antigen 96	Coding
TC0800000328.mm.2	10	7.93	4.21	0.0117	Plpp5	phospholipid phosphatase 5	Multiple_Complex
TC1500001202.mm.2	7.38	5.33	4.13	0.0214	Brix1	BRX1, biogenesis of ribosomes, homolog (S. cerevisiae)	Coding
TC1700002050.mm.2	9.54	7.53	4.03	0.0317	Mog	myelin oligodendrocyte glycoprotein	Multiple_Complex
TC1200002150.mm.2	7.42	5.46	3.91	0.0269	Cep128	centrosomal protein 128	Multiple_Complex
TC1100001147.mm.2	7.99	6.03	3.91	0.025	Tlcd1; Mir7653	TLC domain containing 1; microRNA 7653	Multiple_Complex
TC1300001789.mm.2	7.67	5.73	3.84	0.0402	Pxdc1	PX domain containing 1	Multiple_Complex
TC0400003911.mm.2	6.06	4.13	3.83	0.0399	Prdm2	PR domain containing 2, with ZNF domain	Multiple_Complex
TC0500000465.mm.2	8.2	6.28	3.8	0.0325	Cc2d2a	coiled-coil and C2 domain containing 2A	Multiple_Complex
TC0900000333.mm.2	5.19	3.34	3.59	0.0358	Rpusd4	RNA pseudouridylate synthase domain containing 4	Multiple_Complex
TC1000000122.mm.2	13.04	11.23	3.5	0.0019	Cited2	Cbp/p300-interacting transactivator, with Glu/Asp-rich carboxy-terminal domain, 2	Coding
TC1000003018.mm.2	9.3	7.52	3.43	0.0261	Helb	helicase (DNA) B	Multiple_Complex
TC1000001698.mm.2	8.6	6.83	3.4	0.0097	Pcmt1; BC020402	protein-L-isoaspartate (D-aspartate) O-methyltransferase 1; cDNA sequence BC020402	Multiple_Complex
TC0300000935.mm.2	7.56	5.82	3.34	0.0368	Hist2h2bb	histone cluster 2, H2bb	Coding
TC0300002811.mm.2	6.43	4.69	3.33	0.0232	Trmt13	tRNA methyltransferase 13	Multiple_Complex
TC0700000527.mm.2	14.39	12.66	3.32	0.0048	Ppp1r14a	protein phosphatase 1, regulatory (inhibitor) subunit 14A	Coding
TC1300002773.mm.2	9.03	7.33	3.25	0.0306	Zfp953	zinc finger protein 953	Coding
TC1100002814.mm.2	7.11	5.42	3.23	0.0154	Zfp672	zinc finger protein 672	Multiple_Complex
TC1200000869.mm.2	6.56	4.87	3.23	0.0443	Gstz1	glutathione transferase zeta 1 (maleylacetoacetate isomerase)	Multiple_Complex
TC0500003482.mm.2	9.13	7.44	3.22	0.0025	Pdgfa	platelet derived growth factor, alpha	Multiple_Complex
TC0700000663.mm.2	8.36	6.67	3.22	0.0482	Ankrd27	ankyrin repeat domain 27 (VPS9 domain)	Coding
TC1900000126.mm.2	9.03	7.36	3.2	0.0039	Bad	BCL2-associated agonist of cell death	Coding
TC1300002013.mm.2	6.53	4.9	3.1	0.0404	Nfil3	nuclear factor, interleukin 3, regulated	Coding
TC1400001993.mm.2	10.47	8.86	3.07	0.0091	Osgep	O-sialoglycoprotein endopeptidase	Multiple_Complex
TC1000000465.mm.2	7.1	5.52	2.99	0.0225	Dcbld1	discoidin, CUB and LCCL domain containing 1	Multiple_Complex
TC1500001935.mm.2	11.5	9.96	2.91	0.0253	Desi1	desumoylating isopeptidase 1	Multiple_Complex
TC0900003010.mm.2	7.34	5.81	2.9	0.024	Gpr62	G protein-coupled receptor 62	Multiple_Complex
TC1100003771.mm.2	14.29	12.75	2.89	0.0217	Nt5c3b	5-nucleotidase, cytosolic IIIB; 5'-nucleotidase, cytosolic IIIB	Multiple_Complex
TC0500003092.mm.2	6.18	4.65	2.88	0.0109	Cabp1	calcium binding protein 1	Multiple_Complex
TC0700001847.mm.2	7.79	6.28	2.85	0.0129	Fbrs	fibrosin	Coding
TC1000002780.mm.2	7.41	5.89	2.85	0.0414	Nts	neurotensin	Coding
TC0400003956.mm.2	6.79	5.3	2.8	0.0153	Vps13d	vacuolar protein sorting 13 D (yeast)	Multiple_Complex
TC1300001954.mm.2	10.35	8.87	2.79	0.0025	1110007C09Rik	RIKEN cDNA 1110007C09 gene	Coding
TC0500001449.mm.2	12.3	10.82	2.78	0.0019	Gtf2h3	general transcription factor IIH, polypeptide 3	Multiple_Complex
TC0800003236.mm.2	10.11	8.65	2.76	0.0073	Usp10	ubiquitin specific peptidase 10	Multiple_Complex
TC0100001254.mm.2	9.33	7.86	2.76	0.0091	Phlda3	pleckstrin homology-like domain, family A, member 3	Multiple_Complex
TC0200002293.mm.2	8.75	7.31	2.73	0.0024	Rem1	rad and gem related GTP binding protein 1	Multiple_Complex
TC0400001338.mm.2	7.62	6.19	2.7	0.0486	Foxj3	forkhead box J3	Multiple_Complex
TC0700003028.mm.2	13.27	11.84	2.7	0.0031	Emp3	epithelial membrane protein 3	Coding
TC0900000351.mm.2	8.71	7.28	2.7	0.0306	Fez1	fasciculation and elongation protein zeta 1 (zygin I)	Multiple_Complex
TC0800000453.mm.2	4.74	3.31	2.7	0.0378	AI429214	expressed sequence AI429214	Coding
TC0700000941.mm.2	7.92	6.49	2.69	0.0201	Gabrb3	gamma-aminobutyric acid (GABA) A receptor, subunit beta 3	Multiple_Complex
TC0400004178.mm.2	5.56	4.13	2.68	0.0145	Dnajc25	DnaJ (Hsp40) homolog, subfamily C, member 25	Multiple_Complex
TC1400000316.mm.2	12.02	10.6	2.67	0.0199	Mustn1	musculoskeletal, embryonic nuclear protein 1	Coding
TC1000000753.mm.2	8.89	7.48	2.65	0.0273	Pofut2	protein O-fucosyltransferase 2	Coding
TC1300000746.mm.2	5.45	4.04	2.65	0.0212	Zfp808; BC052688	zinc finger protein 80; cDNA sequence BC052688	Multiple_Complex
TC0600000324.mm.2	6.99	5.59	2.64	0.0217	Akr1b8	aldo-keto reductase family 1, member B8	Multiple_Complex
TC0300001067.mm.2	6.74	5.34	2.64	0.0096	Rsbn1	rosbin, round spermatid basic protein 1	Multiple_Complex
TC1000003220.mm.2	7.25	5.85	2.63	0.03	Nt5dc3	5-nucleotidase domain containing 3; 5'-nucleotidase domain containing 3	Coding
TC0400000390.mm.2	10.07	8.68	2.63	0.0365	Gm13308; Gm21586	predicted gene 13308; predicted gene, 21586	Multiple_Complex
TC0200000261.mm.2	9.08	7.69	2.62	0.0196	Arl5b	ADP-ribosylation factor-like 5B	Multiple_Complex
TC1800001413.mm.2	8.72	7.35	2.59	0.0379	Hmgxb3	HMG box domain containing 3	Multiple_Complex
TC0500003171.mm.2	8.62	7.24	2.59	0.0041	Rita1	RBPJ interacting and tubulin associated 1	Multiple_Complex
TC0400000407.mm.2	10.1	8.74	2.56	0.0235	Gm13308	predicted gene 13308	Coding
TC1900000980.mm.2	5.74	4.4	2.54	0.0382	Ehbp1l1	EH domain binding protein 1-like 1	Multiple_Complex
TC1000001075.mm.2	7.69	6.36	2.52	0.0243	Ccdc53	coiled-coil domain containing 53	Multiple_Complex
TC0700003008.mm.2	6.71	5.38	2.52	0.0314	Dhdh	dihydrodiol dehydrogenase (dimeric)	Multiple_Complex
TC1700001211.mm.2	4.99	3.67	2.51	0.033	Gemin6	gem (nuclear organelle) associated protein 6	Multiple_Complex
TC0600003305.mm.2	6.52	5.19	2.5	0.0466	Mansc1	MANSC domain containing 1	Coding
TC0200000514.mm.2	5.66	4.35	2.48	0.0321	Cercam	cerebral endothelial cell adhesion molecule	Multiple_Complex
TC1600000526.mm.2	7.28	5.99	2.45	0.0307	Iqcb1	IQ calmodulin-binding motif containing 1	Multiple_Complex
TC0600001659.mm.2	5.18	3.9	2.44	0.0169	Gm11077	predicted gene 11077 [Source:MGI Symbol;Acc:MGI:3779304]	Coding
TC1300001762.mm.2	9.17	7.89	2.43	0.0497	Serpinb1a	serine (or cysteine) peptidase inhibitor, clade B, member 1a	Coding
TC0700004416.mm.2	6.05	4.77	2.42	0.0022	Mettl10	methyltransferase like 10	Multiple_Complex
TC0700003914.mm.2	7.67	6.4	2.42	0.0042	Hbb-y	hemoglobin Y, beta-like embryonic chain	Coding
TC0400001519.mm.2	8.72	7.46	2.4	0.0435	Zbtb8os	zinc finger and BTB domain containing 8 opposite strand	Multiple_Complex
TC0400002041.mm.2	7.48	6.22	2.39	0.0356	Wrap73	WD repeat containing, antisense to Trp73	Multiple_Complex
TC1300002407.mm.2	8.18	6.92	2.39	0.0468	Atg10	autophagy related 10	Multiple_Complex
TC0800000521.mm.2	7.58	6.32	2.39	0.0266	Pdlim3	PDZ and LIM domain 3	Coding
TC0400002021.mm.2	8.91	7.66	2.38	0.0306	Icmt	isoprenylcysteine carboxyl methyltransferase	Multiple_Complex
TC1000001038.mm.2	7.37	6.12	2.38	0.0273	Pwp1	PWP1 homolog (S. cerevisiae)	Multiple_Complex
TC0400000404.mm.2	9.84	8.59	2.37	0.0275	Gm13308	predicted gene 13308	Coding
TC1300001522.mm.2	9.4	8.15	2.37	0.003	Epdr1	ependymin related protein 1 (zebrafish)	Coding
TC1100003221.mm.2	7.75	6.5	2.37	0.0351	Rpa1	replication protein A1	Multiple_Complex
TC1900000926.mm.2	9.59	8.35	2.37	0.0071	Rce1	RCE1 homolog, prenyl protein peptidase (S. cerevisiae)	Coding
TC0200004549.mm.2	6.84	5.61	2.34	0.0275	1810024B03Rik	RIKEN cDNA 1810024B03 gene	Multiple_Complex
TC1100004232.mm.2	7.14	5.91	2.34	0.0176	Dus1l	dihydrouridine synthase 1-like (S. cerevisiae)	Multiple_Complex
TC0700002132.mm.2	8.74	7.51	2.34	0.0322	Tfpt	TCF3 (E2A) fusion partner	Multiple_Complex
TC1900000718.mm.2	6.87	5.65	2.32	0.0404	Pdcd11	programmed cell death 11	Multiple_Complex
TC1000000852.mm.2	6.63	5.42	2.32	0.0188	Reep6	receptor accessory protein 6	Multiple_Complex
TC0X00001254.mm.2	9.03	7.81	2.32	0.0365	Diaph2	diaphanous related formin 2	Multiple_Complex
TC0500002046.mm.2	7.4	6.19	2.32	0.0399	AI506816	expressed sequence AI506816	Multiple_Complex
TC0100002022.mm.2	4.3	3.09	2.31	0.0045	Gm15386; Defb41	predicted gene 15386; defensin beta 41	Coding
TC0200005028.mm.2	7.71	6.5	2.31	0.0455	Tti1	TELO2 interacting protein 1	Multiple_Complex
TC0X00001056.mm.2	6.17	4.96	2.31	0.0003	Magee1	melanoma antigen, family E, 1	Coding
TC1200001814.mm.2	10.71	9.5	2.31	0.0332	Trappc6b	trafficking protein particle complex 6B	Multiple_Complex
TC0600000226.mm.2	10.23	9.03	2.31	0.0133	Hilpda	hypoxia inducible lipid droplet associated	Coding
TC0900002879.mm.2	11.52	10.32	2.3	0.0069	Rnf7	ring finger protein 7	Multiple_Complex
TC0400002536.mm.2	9.28	8.08	2.3	0.0039	Hint2	histidine triad nucleotide binding protein 2	Multiple_Complex
TC1100001100.mm.2	6.24	5.04	2.3	0.0343	Timm22	translocase of inner mitochondrial membrane 22	Coding
TC0200002872.mm.2	4.35	3.15	2.3	0.0157	Optn	optineurin	Multiple_Complex
TC1200000142.mm.2	9.39	8.19	2.29	0.0194	Odc1	ornithine decarboxylase, structural 1	Coding
TC1100000717.mm.2	12.37	11.18	2.28	0.0004	Mrpl55	mitochondrial ribosomal protein L55	Multiple_Complex
TC1900001484.mm.2	10.61	9.43	2.28	0.0339	Pdlim1	PDZ and LIM domain 1 (elfin)	Multiple_Complex
TC0600001433.mm.2	4.86	3.67	2.28	0.0101	Cdca3	cell division cycle associated 3	Multiple_Complex
TC0200002367.mm.2	5.96	4.78	2.26	0.0137	Acss2	acyl-CoA synthetase short-chain family member 2	Multiple_Complex
TC0X00000337.mm.2	5.76	4.59	2.25	0.0429	Rnf113a1	ring finger protein 113A1	Coding
TC1900000925.mm.2	5.83	4.66	2.25	0.006	Lrfn4	leucine rich repeat and fibronectin type III domain containing 4	Coding
TC0200000473.mm.2	7.93	6.76	2.25	0.0388	Wdr5	WD repeat domain 5	Multiple_Complex
TC1700001673.mm.2	11.52	10.35	2.25	0.0099	Fam173a	family with sequence similarity 173, member A	Coding
TC0600003604.mm.2	8.56	7.39	2.25	0.0239	Atn1	atrophin 1	Multiple_Complex
TC0600000566.mm.2	9.75	8.59	2.24	0.0045	Gimap4	GTPase, IMAP family member 4	Coding
TC1400001331.mm.2	12.89	11.74	2.22	0.0013	Clybl	citrate lyase beta like	Coding
TC1600001343.mm.2	8.05	6.91	2.21	0.015	Abcc5	ATP-binding cassette, sub-family C (CFTR/MRP), member 5	Multiple_Complex
TC0400003137.mm.2	10.7	9.56	2.2	0.0318	Itgb3bp	integrin beta 3 binding protein (beta3-endonexin)	Multiple_Complex
TC1100000119.mm.2	4.73	3.6	2.19	0.0148	Upp1	uridine phosphorylase 1	Multiple_Complex
TC1600001837.mm.2	8.62	7.49	2.19	0.0054	4930453N24Rik	RIKEN cDNA 4930453N24 gene	Multiple_Complex
TC0400003445.mm.2	7.64	6.51	2.19	0.0107	Exo5	exonuclease 5	Coding
TC0400002580.mm.2	6.25	5.13	2.19	0.0192	Shb	src homology 2 domain-containing transforming protein B	Multiple_Complex
TC1500000566.mm.2	5.77	4.64	2.18	0.0043	Tigd5	tigger transposable element derived 5	Multiple_Complex
TC1700001605.mm.2	7.95	6.82	2.18	0.01	Flywch2	FLYWCH family member 2	Coding
TC1000002391.mm.2	13.39	12.28	2.17	0.004	Smarcb1	SWI/SNF related, matrix associated, actin dependent regulator of chromatin, subfamily b, member 1	Multiple_Complex
TC0100003302.mm.2	4.66	3.55	2.17	0.0145	BC034090	cDNA sequence BC034090	Multiple_Complex
TC0900003110.mm.2	8.8	7.68	2.17	0.0353	Ptpn23	protein tyrosine phosphatase, non-receptor type 23	Coding
TC1200001273.mm.2	6.34	5.22	2.17	0.0234	BC022687	cDNA sequence BC022687	Coding
TC0700003727.mm.2	8.24	7.12	2.16	0.0083	Tmem126b	transmembrane protein 126B	Multiple_Complex
TC0200000783.mm.2	11.85	10.74	2.16	0.0178	Mbd5	methyl-CpG binding domain protein 5	Multiple_Complex
TC1700002191.mm.2	7.67	6.56	2.15	0.0154	Rpl7l1	ribosomal protein L7-like 1	Coding
TC1900000240.mm.2	5.84	4.74	2.14	0.0017	Olfr235	olfactory receptor 235	Coding
TC0400000426.mm.2	10.15	9.06	2.13	0.0262	Dnajb5	DnaJ (Hsp40) homolog, subfamily B, member 5	Multiple_Complex
TC0100001631.mm.2	6.64	5.55	2.13	0.0272	Aim2	absent in melanoma 2	Multiple_Complex
TC0800001214.mm.2	11.73	10.65	2.12	0.0047	Tmem208	transmembrane protein 208	Multiple_Complex
TC1800001193.mm.2	7.34	6.27	2.11	0.0162	Hbegf	heparin-binding EGF-like growth factor	Coding
TC1400002863.mm.2	10.48	9.41	2.1	0.004	Ipo4	importin 4	Multiple_Complex
TC1600000425.mm.2	6.27	5.19	2.1	0.0202	Ncbp2	nuclear cap binding protein subunit 2	Multiple_Complex
TC0400001452.mm.2	9.97	8.9	2.09	0.0268	Lsm10	U7 snRNP-specific Sm-like protein LSM10	Coding
TC0400000450.mm.2	14.25	13.19	2.08	0.0191	Hrct1	histidine rich carboxyl terminus 1	Coding
TC0900000586.mm.2	9.01	7.95	2.08	0.0245	Gm5617	predicted gene 5617	Coding
TC0400003116.mm.2	13.45	12.41	2.07	0.0034	Tm2d1	TM2 domain containing 1	Multiple_Complex
TC1700000869.mm.2	8.34	7.3	2.07	0.0272	Mrpl14	mitochondrial ribosomal protein L14	Multiple_Complex
TC1600000033.mm.2	10.38	9.33	2.07	0.0119	Hmox2	heme oxygenase 2	Coding
TC0700002704.mm.2	10.95	9.9	2.06	0.0026	Mrps12	mitochondrial ribosomal protein S12	Multiple_Complex
TC1100000738.mm.2	8.82	7.78	2.06	0.0264	Nt5m	5,3-nucleotidase, mitochondrial; 5',3'-nucleotidase, mitochondrial	Multiple_Complex
TC0800002395.mm.2	12.69	11.65	2.06	0.001	2810428I15Rik	RIKEN cDNA 2810428I15 gene	Multiple_Complex
TC0100001788.mm.2	8.31	7.27	2.06	0.0078	Slc30a10	solute carrier family 30, member 10	Multiple_Complex
TC0300002968.mm.2	9.68	8.64	2.05	0.0472	Aimp1	aminoacyl tRNA synthetase complex-interacting multifunctional protein 1	Multiple_Complex
TC0500000196.mm.2	8.58	7.55	2.04	0.0288	Rint1	RAD50 interactor 1	Multiple_Complex
TC0900000730.mm.2	6.98	5.96	2.04	0.0079	Stoml1	stomatin-like 1	Multiple_Complex
TC0300003140.mm.2	5.28	4.26	2.04	0.0328	Nexn	nexilin	Coding
TC0400000451.mm.2	8.07	7.05	2.03	0.0024	5430416O09Rik	RIKEN cDNA 5430416O09 gene	Multiple_Complex
TC0X00000479.mm.2	7.51	6.49	2.03	0.0043	Cxx1c	CAAX box 1C	Coding
TC1900000243.mm.2	5.6	4.58	2.03	0.0083	Olfr1441	olfactory receptor 1441	Coding
TC1400001883.mm.2	5.47	4.45	2.03	0.0012	Gm3371	predicted gene 3371 [Source:MGI Symbol;Acc:MGI:3781549]	Coding
TC0700002233.mm.2	4.54	3.53	2.02	0.0025	Vmn2r32	vomeronasal 2, receptor 32	Coding
TC1100002029.mm.2	8.02	7	2.02	0.0223	Mrpl12	mitochondrial ribosomal protein L12	Multiple_Complex
TC1700002770.mm.2	8.43	7.42	2.02	0.003	Mrps34	mitochondrial ribosomal protein S34	Multiple_Complex
TC1100003663.mm.2	4.09	3.08	2.02	0.0375	Arl5c	ADP-ribosylation factor-like 5C	Coding
TC0600001344.mm.2	6.03	5.02	2.01	0.0034	Kdm5a	lysine (K)-specific demethylase 5A	Multiple_Complex
TC0200004919.mm.2	6.74	5.73	2.01	0.0023	Foxs1	forkhead box S1	Coding
TC1500000654.mm.2	12	11	2.01	0.0014	Cdc42ep1	CDC42 effector protein (Rho GTPase binding) 1	Multiple_Complex
TC1500001868.mm.2	4.47	3.46	2.01	0.035	Pla2g6	phospholipase A2, group VI	Multiple_Complex
TC0500001635.mm.2	7.29	6.28	2	0.0053	Ppp1r35	protein phosphatase 1, regulatory subunit 35	Multiple_Complex
TC1700001500.mm.2	9.81	10.81	-2	0.048	Pdcd2	programmed cell death 2	Multiple_Complex
TC0100000637.mm.2	3.41	4.41	-2	0.0243	Plcd4	phospholipase C, delta 4	Multiple_Complex
TC0700002876.mm.2	4.23	5.24	-2	0.0158	Ccne1	cyclin E1	Multiple_Complex
TC0200004241.mm.2	10.35	11.36	-2.01	0.0393	Hipk3; Mir1902	homeodomain interacting protein kinase 3; microRNA 1902	Multiple_Complex
TC0800002544.mm.2	7.95	8.96	-2.01	0.0075	Zfp330	zinc finger protein 330	Coding
TC0700002850.mm.2	5.44	6.45	-2.01	0.0323	Faap24	Fanconi anemia core complex associated protein 24	Multiple_Complex
TC0600002977.mm.2	9.27	10.28	-2.01	0.0359	Zfp422	zinc finger protein 422	Multiple_Complex
TC1100000625.mm.2	3.86	4.88	-2.03	0.0084	Fnip1	folliculin interacting protein 1	Coding
TC0700000575.mm.2	3.97	4.99	-2.03	0.0211	Dmkn	dermokine	Coding
TC1100004121.mm.2	4.86	5.88	-2.03	0.0008	Ube2o	ubiquitin-conjugating enzyme E2O	Multiple_Complex
TSUnmapped00000023.mm.2	5.65	6.67	-2.03	0.0315	Rbm4	RNA binding motif protein 4	Coding
TC0600001019.mm.2	7.2	8.22	-2.03	0.0422	Copg1	coatomer protein complex, subunit gamma 1	Multiple_Complex
TC0100000711.mm.2	12.49	13.51	-2.03	0.0261	Agfg1	ArfGAP with FG repeats 1	Multiple_Complex
TC1400002141.mm.2	5.38	6.4	-2.03	0.0355	Gjb6	gap junction protein, beta 6	Multiple_Complex
TC1900001042.mm.2	6.63	7.65	-2.04	0.0313	AI846148	expressed sequence AI846148	Coding
TC1900000586.mm.2	7.87	8.9	-2.04	0.0311	Lcor	ligand dependent nuclear receptor corepressor	Multiple_Complex
TC0700000946.mm.2	12.65	13.68	-2.04	0.0376	Atp10a	ATPase, class V, type 10A	Coding
TC1900001425.mm.2	6.39	7.42	-2.04	0.0022	Slc16a12	solute carrier family 16 (monocarboxylic acid transporters), member 12	Coding
TC0400000488.mm.2	3.24	4.27	-2.05	0.0145	Dcaf10	DDB1 and CUL4 associated factor 10	Multiple_Complex
TC0900002268.mm.2	8.86	9.9	-2.06	0.0119	Pts	6-pyruvoyl-tetrahydropterin synthase	Coding
TC0X00001991.mm.2	3.89	4.93	-2.06	0.0196	Gm10230; Gm10147; Gm14632; Gm10096; Gm10058; Gm10486; Gm14819; Gm2092; ENSMUSG00000073257	predicted gene 10230 (Gm10230), mRNA.; predicted gene 10147 (Gm10147), mRNA.; predicted gene 14632 (Gm14632), mRNA.; predicted gene 10096 (Gm10096), mRNA.; predicted gene 10058 (Gm10058), mRNA.; predicted gene 10486 (Gm10486), mRNA.; predicted gene 14819 (Gm14819), mRNA.; predicted gene 2092 [Source:MGI Symbol;Acc:MGI:3780259]; predicted gene, ENSMUSG00000073257, mRNA (cDNA clone MGC:74306 IMAGE:…	Multiple_Complex
TC0400002036.mm.2	8.3	9.35	-2.06	0.0365	Lrrc47	leucine rich repeat containing 47	Multiple_Complex
TC0400004193.mm.2	6.73	7.78	-2.07	0.0498	Emc1	ER membrane protein complex subunit 1	Multiple_Complex
TC0200001819.mm.2	4.14	5.19	-2.07	0.0114	Wdr76	WD repeat domain 76	Multiple_Complex
TC1400001439.mm.2	15.93	16.98	-2.07	0.0007	Fam107a	family with sequence similarity 107, member A	Multiple_Complex
TC1300001921.mm.2	9.82	10.88	-2.08	0.0153	Nup153	nucleoporin 153	Multiple_Complex
TC1900000748.mm.2	9.93	10.98	-2.08	0.0085	Add3	adducin 3 (gamma)	Coding
TC1900000523.mm.2	4.03	5.09	-2.08	0.0011	Btaf1	BTAF1 RNA polymerase II, B-TFIID transcription factor-associated, (Mot1 homolog, S. cerevisiae)	Coding
TC0400001147.mm.2	5.09	6.15	-2.08	0.0434	Zcchc11	zinc finger, CCHC domain containing 11	Multiple_Complex
TC0700004530.mm.2	5.3	6.36	-2.09	0.0114	Irf7	interferon regulatory factor 7	Multiple_Complex
TC1300000543.mm.2	8.87	9.93	-2.09	0.0255	Rnf144b	ring finger protein 144B	Multiple_Complex
TC1200000068.mm.2	8.28	9.35	-2.09	0.0314	Pum2	pumilio RNA-binding family member 2	Multiple_Complex
TC0600002323.mm.2	8.26	9.33	-2.1	0.0232	Nod1	nucleotide-binding oligomerization domain containing 1	Coding
TC1900000246.mm.2	3.92	4.99	-2.1	0.0275	Mpeg1	macrophage expressed gene 1	Coding
TC0900002738.mm.2	11.36	12.43	-2.1	0.0008	Tmem30a	transmembrane protein 30A	Multiple_Complex
TC0400002465.mm.2	8.16	9.23	-2.11	0.0222	Dcaf12	DDB1 and CUL4 associated factor 12	Multiple_Complex
TC1200002224.mm.2	9.98	11.05	-2.11	0.0209	Ttc7b	tetratricopeptide repeat domain 7B	Coding
TC0800003235.mm.2	13.54	14.62	-2.11	0.0071	Znrf1	zinc and ring finger 1	Multiple_Complex
TC1000000156.mm.2	9	10.08	-2.12	0.0116	Bclaf1	BCL2-associated transcription factor 1	Multiple_Complex
TC0700001867.mm.2	8.71	9.8	-2.13	0.017	Zfp646	zinc finger protein 646	Multiple_Complex
TC0600002783.mm.2	4.09	5.19	-2.14	0.0186	Suclg2	succinate-Coenzyme A ligase, GDP-forming, beta subunit	Coding
TC0100003170.mm.2	8.33	9.43	-2.14	0.0426	Nek7	NIMA (never in mitosis gene a)-related expressed kinase 7	Multiple_Complex
TC1100001638.mm.2	6.77	7.86	-2.14	0.0369	Naglu	alpha-N-acetylglucosaminidase (Sanfilippo disease IIIB)	Multiple_Complex
TC0700004571.mm.2	12.64	13.73	-2.14	0.0424	Igf2	insulin-like growth factor 2	Multiple_Complex
TC0800000192.mm.2	9.24	10.34	-2.14	0.0334	Gm6483	predicted gene 6483 [Source:MGI Symbol;Acc:MGI:3644574]	Multiple_Complex
TC1000001624.mm.2	7.77	8.87	-2.15	0.0179	Sarnp	SAP domain containing ribonucleoprotein	Coding
TC0700002642.mm.2	4.97	6.08	-2.15	0.0053	Ccdc97	coiled-coil domain containing 97	Multiple_Complex
TC0200003326.mm.2	4.05	5.15	-2.15	0.031	Zbtb34	zinc finger and BTB domain containing 34	Multiple_Complex
TC1700002812.mm.2	8.94	10.05	-2.15	0.0146	Egfl8	EGF-like domain 8	Multiple_Complex
TC0700002366.mm.2	5.04	6.15	-2.16	0.0188	6330408A02Rik	RIKEN cDNA 6330408A02 gene	Multiple_Complex
TC1000001934.mm.2	5.11	6.22	-2.17	0.012	Rnf146	ring finger protein 146	Coding
TC1100004107.mm.2	5.08	6.2	-2.17	0.0013	Acox1	acyl-Coenzyme A oxidase 1, palmitoyl	Multiple_Complex
TC0300000453.mm.2	8.2	9.32	-2.18	0.0374	Tsc22d2	TSC22 domain family, member 2	Multiple_Complex
TC1600000558.mm.2	7.76	8.89	-2.18	0.0351	Tmem39a	transmembrane protein 39a	Multiple_Complex
TC1000002046.mm.2	7.38	8.5	-2.18	0.0168	Cdc40	cell division cycle 40	Coding
TC0900000989.mm.2	4.28	5.42	-2.19	0.0121	Rab27a	RAB27A, member RAS oncogene family	Multiple_Complex
TC0900000497.mm.2	7.52	8.65	-2.2	0.0041	Usp2	ubiquitin specific peptidase 2	Multiple_Complex
TC0200003809.mm.2	10.75	11.88	-2.2	0.0208	Ccdc141	coiled-coil domain containing 141	Multiple_Complex
TC0800001901.mm.2	7.11	8.25	-2.2	0.0437	Adam9	a disintegrin and metallopeptidase domain 9 (meltrin gamma)	Coding
TC0300003247.mm.2	6.01	7.15	-2.2	0.0112	Amy1	amylase 1, salivary	Multiple_Complex
TC1000002531.mm.2	5.03	6.17	-2.2	0.05	Atcay	ataxia, cerebellar, Cayman type homolog (human)	Multiple_Complex
TC0700001198.mm.2	4.47	5.61	-2.21	0.0143	Stard5	StAR-related lipid transfer (START) domain containing 5	Multiple_Complex
TC1200000042.mm.2	4.88	6.03	-2.22	0.0203	2810032G03Rik	RIKEN cDNA 2810032G03 gene	Multiple_Complex
TC1200000018.mm.2	4.25	5.4	-2.22	0.0071	Dnajc27	DnaJ (Hsp40) homolog, subfamily C, member 27	Multiple_Complex
TC0700003476.mm.2	11.61	12.76	-2.22	0.028	Nr2f2	nuclear receptor subfamily 2, group F, member 2	Multiple_Complex
TC0200004543.mm.2	10.95	12.1	-2.23	0.0033	Trpm7	transient receptor potential cation channel, subfamily M, member 7	Multiple_Complex
TC0100000638.mm.2	6.28	7.44	-2.24	0.0384	Bcs1l	BCS1-like (yeast)	Multiple_Complex
TC0600001308.mm.2	8.48	9.64	-2.24	0.0433	8430408G22Rik	RIKEN cDNA 8430408G22 gene	Coding
TC0500000286.mm.2	8.1	9.27	-2.25	0.0183	Hadhb	hydroxyacyl-Coenzyme A dehydrogenase/3-ketoacyl-Coenzyme A thiolase/enoyl-Coenzyme A hydratase (trifunctional protein), beta subunit	Multiple_Complex
TC0100000561.mm.2	4.22	5.39	-2.25	0.0002	Rpe	ribulose-5-phosphate-3-epimerase	Coding
TC1200000647.mm.2	11.17	12.34	-2.26	0.0141	Prkch	protein kinase C, eta	Coding
TC1200001666.mm.2	7.53	8.71	-2.26	0.0325	Zfp277	zinc finger protein 277	Multiple_Complex
TC1000001679.mm.2	9.98	11.16	-2.26	0.044	Syne1	spectrin repeat containing, nuclear envelope 1	Multiple_Complex
TC1000003152.mm.2	9.42	10.6	-2.27	0.0358	Pa2g4	proliferation-associated 2G4	Multiple_Complex
TC1500001065.mm.2	4.45	5.64	-2.28	0.0009	Grasp	GRP1 (general receptor for phosphoinositides 1)-associated scaffold protein	Coding
TC0800002907.mm.2	4.52	5.71	-2.29	0.0014	Dhodh	dihydroorotate dehydrogenase	Multiple_Complex
TC1600001256.mm.2	6.2	7.4	-2.29	0.0407	Spidr	scaffolding protein involved in DNA repair	Coding
TC0700000038.mm.2	7.64	8.84	-2.29	0.0397	Brsk1	BR serine/threonine kinase 1	Multiple_Complex
TC0500003060.mm.2	3.98	5.18	-2.3	0.0319	Kctd10	potassium channel tetramerisation domain containing 10	Multiple_Complex
TC0200001764.mm.2	5.43	6.63	-2.3	0.0358	Zfyve19	zinc finger, FYVE domain containing 19	Multiple_Complex
TC0400003253.mm.2	5.95	7.16	-2.31	0.0013	Zfyve9	zinc finger, FYVE domain containing 9	Multiple_Complex
TC1100001537.mm.2	5.14	6.35	-2.31	0.0395	Socs7	suppressor of cytokine signaling 7	Multiple_Complex
TC0300002879.mm.2	6.04	7.25	-2.31	0.0049	Ndst3	N-deacetylase/N-sulfotransferase (heparan glucosaminyl) 3	Multiple_Complex
TC1500001136.mm.2	8.27	9.48	-2.31	0.0443	Ghr	growth hormone receptor	Multiple_Complex
TC0900001410.mm.2	9.19	10.4	-2.32	0.0481	Qars	glutaminyl-tRNA synthetase	Multiple_Complex
TC1200001348.mm.2	7.63	8.84	-2.33	0.0116	Efr3b	EFR3 homolog B (S. cerevisiae)	Coding
TC0100002618.mm.2	6.83	8.05	-2.34	0.0088	Epha4	Eph receptor A4	Multiple_Complex
TC1300000384.mm.2	5.31	6.54	-2.34	0.0025	Ripk1	receptor (TNFRSF)-interacting serine-threonine kinase 1	Multiple_Complex
TC1900000602.mm.2	10.98	12.21	-2.35	0.0491	Zdhhc16	zinc finger, DHHC domain containing 16	Coding
TC0200005186.mm.2	4.32	5.55	-2.35	0.0276	B4galt5	UDP-Gal:betaGlcNAc beta 1,4-galactosyltransferase, polypeptide 5	Multiple_Complex
TC0900001523.mm.2	5.82	7.06	-2.35	0.0363	Osbpl10	oxysterol binding protein-like 10	Multiple_Complex
TC0100002488.mm.2	7.17	8.41	-2.36	0.0309	Kansl1l	KAT8 regulatory NSL complex subunit 1-like	Multiple_Complex
TC0400003741.mm.2	5.42	6.67	-2.37	0.0092	Sepn1	selenoprotein N, 1	Multiple_Complex
TC1400001327.mm.2	3.83	5.07	-2.37	0.0023	Tm9sf2	transmembrane 9 superfamily member 2	Coding
TC1600000466.mm.2	4.37	5.62	-2.38	0.0163	Snx4	sorting nexin 4	Multiple_Complex
TC0800001050.mm.2	3.85	5.1	-2.38	0.0129	Chd9	chromodomain helicase DNA binding protein 9	Multiple_Complex
TC0300001795.mm.2	4.24	5.5	-2.39	0.0319	Slc7a14	solute carrier family 7 (cationic amino acid transporter, y+ system), member 14	Coding
TC0X00002442.mm.2	5.19	6.45	-2.39	0.042	Irak1; Mir718; Mir5132	interleukin-1 receptor-associated kinase 1; microRNA 718; microRNA 5132	Multiple_Complex
TC1300001371.mm.2	7.4	8.66	-2.4	0.0048	Fam208b	family with sequence similarity 208, member B	Multiple_Complex
TC1700000172.mm.2	5.61	6.88	-2.41	0.046	1600012H06Rik	RIKEN cDNA 1600012H06 gene	Multiple_Complex
TC1000000834.mm.2	6.28	7.55	-2.41	0.0013	Cnn2	calponin 2	Coding
TC1700001650.mm.2	6.39	7.67	-2.42	0.01	Cramp1l	Crm, cramped-like (Drosophila)	Multiple_Complex
TC0300002629.mm.2	5.35	6.63	-2.43	0.0352	Olfml3	olfactomedin-like 3	Multiple_Complex
TC1200002178.mm.2	4.27	5.56	-2.44	0.0288	Galc	galactosylceramidase	Multiple_Complex
TC1100002007.mm.2	7.76	9.05	-2.44	0.0188	Rptor	regulatory associated protein of MTOR, complex 1	Multiple_Complex
TC1100002766.mm.2	10.4	11.69	-2.45	0.0137	Cdc42se2	CDC42 small effector 2	Multiple_Complex
TC1100001049.mm.2	4.24	5.53	-2.45	0.0028	Mettl16	methyltransferase like 16	Multiple_Complex
TC0X00001799.mm.2	8.68	9.98	-2.46	0.0415	Ebp	phenylalkylamine Ca2+ antagonist (emopamil) binding protein	Multiple_Complex
TC0300001581.mm.2	4.17	5.47	-2.46	0.0291	Ankrd13c	ankyrin repeat domain 13c	Multiple_Complex
TC0200003182.mm.2	4.85	6.16	-2.48	0.006	Qsox2	quiescin Q6 sulfhydryl oxidase 2	Coding
TC0300001953.mm.2	12.44	13.75	-2.48	0.037	Elf2	E74-like factor 2	Multiple_Complex
TC0200004463.mm.2	7	8.31	-2.49	0.0452	Zfp106	zinc finger protein 106	Multiple_Complex
TC1900000905.mm.2	5.13	6.45	-2.5	0.0005	Rps6kb2	ribosomal protein S6 kinase, polypeptide 2	Multiple_Complex
TC1700000912.mm.2	5.35	6.67	-2.5	0.0077	Mrps10	mitochondrial ribosomal protein S10	Multiple_Complex
TC0300000272.mm.2	8.99	10.31	-2.5	0.0221	4932438A13Rik	RIKEN cDNA 4932438A13 gene	Multiple_Complex
TC0400003122.mm.2	5.7	7.03	-2.51	0.0214	Kank4	KN motif and ankyrin repeat domains 4	Multiple_Complex
TC0X00003278.mm.2	5.39	6.72	-2.51	0.0242	Cdkl5	cyclin-dependent kinase-like 5	Multiple_Complex
TC0900000976.mm.2	7.91	9.23	-2.51	0.011	Nedd4	neural precursor cell expressed, developmentally down-regulated 4	Multiple_Complex
TC1800000825.mm.2	7.89	9.22	-2.51	0.0161	Pias2	protein inhibitor of activated STAT 2	Multiple_Complex
TC0200004913.mm.2	11.24	12.57	-2.52	0.0071	Bcl2l1	BCL2-like 1	Multiple_Complex
TC1100002473.mm.2	7.59	8.92	-2.52	0.025	Nprl3	nitrogen permease regulator-like 3	Multiple_Complex
TC0400002837.mm.2	4.21	5.54	-2.52	0.0339	Brinp1	bone morphogenic protein/retinoic acid inducible neural specific 1	Multiple_Complex
TC0400001058.mm.2	8.46	9.79	-2.52	0.0301	Sgip1	SH3-domain GRB2-like (endophilin) interacting protein 1	Multiple_Complex
TC0500000981.mm.2	6.77	8.11	-2.53	0.0269	Cops4	COP9 (constitutive photomorphogenic) homolog, subunit 4 (Arabidopsis thaliana)	Multiple_Complex
TC1200002127.mm.2	7.29	8.64	-2.54	0.0298	Snw1	SNW domain containing 1	Multiple_Complex
TC0500001297.mm.2	7.9	9.25	-2.54	0.0268	Wsb2	WD repeat and SOCS box-containing 2	Multiple_Complex
TC0400001449.mm.2	4.73	6.08	-2.55	0.0015	Csf3r	colony stimulating factor 3 receptor (granulocyte)	Multiple_Complex
TC0200002968.mm.2	7.67	9.02	-2.55	0.0084	Fbxo18	F-box protein 18	Multiple_Complex
TC0600002177.mm.2	5.04	6.4	-2.55	0.0248	Tcaf2	TRPM8 channel-associated factor 2	Multiple_Complex
TC0400002470.mm.2	3.95	5.31	-2.56	0.0498	1110017D15Rik	RIKEN cDNA 1110017D15 gene	Multiple_Complex
TC0500000378.mm.2	4.64	5.99	-2.56	0.0186	Sh3bp2	SH3-domain binding protein 2	Multiple_Complex
TC1900000031.mm.2	3.94	5.3	-2.56	0.0103	Ptprcap	protein tyrosine phosphatase, receptor type, C polypeptide-associated protein	Coding
TC0600002903.mm.2	5.91	7.27	-2.56	0.0054	Rad18	RAD18 E3 ubiquitin protein ligase	Multiple_Complex
TC0500003186.mm.2	6.75	8.11	-2.57	0.0455	Trafd1	TRAF type zinc finger domain containing 1	Multiple_Complex
TC1700001839.mm.2	7.53	8.9	-2.58	0.0279	Akap8l	A kinase (PRKA) anchor protein 8-like	Coding
TC0200002143.mm.2	3.43	4.8	-2.59	0.0241	Mgme1	mitochondrial genome maintainance exonuclease 1	Coding
TC1300000647.mm.2	7.77	9.15	-2.6	0.0355	Zfp346	zinc finger protein 346	Multiple_Complex
TC0700003420.mm.2	7.95	9.33	-2.6	0.0115	Tjp1	tight junction protein 1	Multiple_Complex
TC1000003226.mm.2	3.69	5.08	-2.61	0.0026	Gstt3	glutathione S-transferase, theta 3	Multiple_Complex
TC0900000189.mm.2	4.47	5.85	-2.62	0.0132	Pde4a	phosphodiesterase 4A, cAMP specific	Multiple_Complex
TC0100001351.mm.2	8.53	9.92	-2.62	0.0348	Ivns1abp	influenza virus NS1A binding protein	Coding
TC1600000224.mm.2	8.35	9.75	-2.64	0.0377	Klhl22	kelch-like 22	Multiple_Complex
TC1300001353.mm.2	4.17	5.57	-2.64	0.0083	Hmgcs1	3-hydroxy-3-methylglutaryl-Coenzyme A synthase 1	Coding
TC0500001526.mm.2	4.92	6.33	-2.66	0.0371	Rabgef1	RAB guanine nucleotide exchange factor (GEF) 1	Multiple_Complex
TC1300002431.mm.2	9.29	10.71	-2.67	0.024	Papd4	PAP associated domain containing 4	Multiple_Complex
TC1400000269.mm.2	4.26	5.69	-2.69	0.0055	Il17rd	interleukin 17 receptor D	Coding
TC1000001596.mm.2	7.29	8.73	-2.7	0.0081	Stat2	signal transducer and activator of transcription 2	Coding
TC0800001928.mm.2	10.05	11.49	-2.71	0.0085	Hook3	hook homolog 3 (Drosophila)	Multiple_Complex
TC0600002214.mm.2	3.09	4.54	-2.73	0.0068	Zfp786	zinc finger protein 786	Multiple_Complex
TC1900001490.mm.2	4.91	6.37	-2.74	0.0071	Aldh18a1	aldehyde dehydrogenase 18 family, member A1	Multiple_Complex
TC0900000825.mm.2	8.69	10.15	-2.75	0.0383	Vwa9	von Willebrand factor A domain containing 9	Multiple_Complex
TC1800000306.mm.2	7.97	9.43	-2.75	0.0197	Ctnna1	catenin (cadherin associated protein), alpha 1	Multiple_Complex
TC1100001153.mm.2	7.7	9.16	-2.76	0.0156	2610507B11Rik	RIKEN cDNA 2610507B11 gene	Multiple_Complex
TC1000001512.mm.2	5.15	6.61	-2.76	0.0003	Ppm1h; Mir8104	protein phosphatase 1H (PP2C domain containing); microRNA 8104	Multiple_Complex
TC0500001860.mm.2	8.28	9.75	-2.77	0.0012	Fry	furry homolog (Drosophila)	Multiple_Complex
TC1900000042.mm.2	4.71	6.19	-2.78	0.0333	Sptbn2	spectrin beta, non-erythrocytic 2	Coding
TC1300002651.mm.2	4.77	6.25	-2.78	0.0038	Rab3c	RAB3C, member RAS oncogene family	Coding
TC0400004158.mm.2	5.56	7.04	-2.8	0.0337	Cptp	ceramide-1-phosphate transfer protein	Multiple_Complex
TC0900000452.mm.2	3.74	5.24	-2.82	0.0037	Scn3b	sodium channel, voltage-gated, type III, beta	Multiple_Complex
TC0900002869.mm.2	5.33	6.83	-2.82	0.0361	Trpc1	transient receptor potential cation channel, subfamily C, member 1	Multiple_Complex
TC0300000137.mm.2	11.19	12.69	-2.83	0.0342	Cp	ceruloplasmin	Multiple_Complex
TC0700002691.mm.2	5.26	6.76	-2.83	0.0456	BC089491	cDNA sequence BC089491	Coding
TC0700000512.mm.2	5.21	6.72	-2.83	0.0269	Rinl	Ras and Rab interactor-like	Coding
TC1300001946.mm.2	3.84	5.35	-2.85	0.0144	Ptpdc1	protein tyrosine phosphatase domain containing 1	Coding
TC1400000341.mm.2	3.31	4.83	-2.86	0.0432	Parg	poly (ADP-ribose) glycohydrolase	Multiple_Complex
TC0600001258.mm.2	8.72	10.23	-2.86	0.0032	Irak2	interleukin-1 receptor-associated kinase 2	Multiple_Complex
TC0X00001413.mm.2	5.73	7.25	-2.86	0.0479	Pak3	p21 protein (Cdc42/Rac)-activated kinase 3	Multiple_Complex
TC1000000543.mm.2	12.84	14.37	-2.88	0.0491	Spock2	sparc/osteonectin, cwcv and kazal-like domains proteoglycan 2	Multiple_Complex
TC1800001731.mm.2	3.72	5.25	-2.88	0.0056	Dok6	docking protein 6	Multiple_Complex
TC0700000292.mm.2	12.37	13.9	-2.89	0.0274	Gpr4	G protein-coupled receptor 4	Coding
TC1100003269.mm.2	6.8	8.34	-2.9	0.0004	Taok1	TAO kinase 1	Multiple_Complex
TC1500000699.mm.2	5	6.54	-2.9	0.0414	Cacna1i	calcium channel, voltage-dependent, alpha 1I subunit	Coding
TC1600001245.mm.2	8.38	9.92	-2.91	0.0103	Marf1	meiosis arrest female 1	Multiple_Complex
TC0800001023.mm.2	9.59	11.13	-2.91	0.0105	Cnep1r1	CTD nuclear envelope phosphatase 1 regulatory subunit 1	Multiple_Complex
TC1100003340.mm.2	7.98	9.52	-2.91	0.0359	Tefm	transcription elongation factor, mitochondrial	Coding
TC0100000097.mm.2	5.13	6.68	-2.93	0.0197	Rdh10	retinol dehydrogenase 10 (all-trans)	Multiple_Complex
TC1900001617.mm.2	9.86	11.41	-2.94	0.0017	Nt5c2	5-nucleotidase, cytosolic II; 5'-nucleotidase, cytosolic II	Multiple_Complex
TC0500002085.mm.2	7.77	9.32	-2.94	0.0129	Abcf2	ATP-binding cassette, sub-family F (GCN20), member 2	Coding
TC1900001213.mm.2	4.76	6.32	-2.96	0.0019	Vps13a	vacuolar protein sorting 13A (yeast)	Multiple_Complex
TC0900002455.mm.2	8.54	10.1	-2.96	0.0394	Glce; Mir5133	glucuronyl C5-epimerase; microRNA 5133	Multiple_Complex
TC0200001127.mm.2	4.45	6.02	-2.97	0.0289	Osbpl6	oxysterol binding protein-like 6	Multiple_Complex
TC1400002476.mm.2	6.5	8.07	-2.98	0.0045	Dgkh	diacylglycerol kinase, eta	Multiple_Complex
TC0200004245.mm.2	3.07	4.64	-2.98	0.0025	Tcp11l1	t-complex 11 like 1	Multiple_Complex
TC1100003159.mm.2	6.1	7.68	-2.98	0.0041	Ctns	cystinosis, nephropathic	Multiple_Complex
TC0900000523.mm.2	6.44	8.03	-3.01	0.0075	Ift46	intraflagellar transport 46	Multiple_Complex
TC0X00003401.mm.2	3.94	5.53	-3.01	0.0053	Gprasp2	G protein-coupled receptor associated sorting protein 2	Multiple_Complex
TC1300002197.mm.2	7.73	9.33	-3.02	0.046	Zfp367	zinc finger protein 367	Multiple_Complex
TC0700000023.mm.2	9.02	10.61	-3.02	0.0113	Ttyh1	tweety homolog 1 (Drosophila)	Multiple_Complex
TC1300001861.mm.2	9.51	11.11	-3.02	0.0041	Nedd9	neural precursor cell expressed, developmentally down-regulated gene 9	Coding
TC0X00001798.mm.2	5.81	7.41	-3.03	0.0285	Tbc1d25	TBC1 domain family, member 25	Multiple_Complex
TC1100003019.mm.2	6.76	8.37	-3.05	0.025	Ndel1	nuclear distribution gene E-like homolog 1 (A. nidulans)	Multiple_Complex
TC0500001459.mm.2	12.33	13.96	-3.08	0.0311	Gm10382; Gm19631	predicted gene 10382 [Source:MGI Symbol;Acc:MGI:3647829]; PREDICTED: predicted gene, 19631, transcript variant 1 (Gm19631), miscRNA.; PREDICTED: predicted gene, 19631, transcript variant 2 (Gm19631), miscRNA.	Multiple_Complex
TC0600001322.mm.2	5.96	7.59	-3.09	0.0182	Hnrnpf	heterogeneous nuclear ribonucleoprotein F	Coding
TC1800000257.mm.2	4.64	6.27	-3.09	0.0071	Map3k2	mitogen-activated protein kinase kinase kinase 2	Multiple_Complex
TC0100000039.mm.2	7.05	8.69	-3.1	0.0385	Adhfe1	alcohol dehydrogenase, iron containing, 1	Multiple_Complex
TC0300001447.mm.2	4.47	6.11	-3.11	0.0471	Gbp2	guanylate binding protein 2	Coding
TC0400000275.mm.2	4.29	5.93	-3.12	0.0019	Rragd	Ras-related GTP binding D	Multiple_Complex
TC0200000222.mm.2	6.71	8.36	-3.13	0.0034	Il15ra	interleukin 15 receptor, alpha chain	Multiple_Complex
TC1100002181.mm.2	7.03	8.68	-3.13	0.0269	Tbrg4; Snora5c	transforming growth factor beta regulated gene 4; small nucleolar RNA, H/ACA box 5C	Multiple_Complex
TC0900000033.mm.2	5.2	6.85	-3.15	0.0043	Casp12	caspase 12	Multiple_Complex
TC0600001369.mm.2	8.34	10.01	-3.17	0.0426	Usp18	ubiquitin specific peptidase 18	Coding
TC0800001797.mm.2	5.24	6.91	-3.19	0.003	Angpt2	angiopoietin 2	Multiple_Complex
TC0900002779.mm.2	3.94	5.62	-3.2	0.0372	Pgm3	phosphoglucomutase 3	Coding
TC1700001798.mm.2	7.59	9.27	-3.22	0.0103	Btbd9	BTB (POZ) domain containing 9	Multiple_Complex
TC0500003727.mm.2	5.56	7.25	-3.23	0.0323	Tbc1d14	TBC1 domain family, member 14	Multiple_Complex
TC0900003182.mm.2	8.58	10.29	-3.27	0.0245	Stt3b	STT3, subunit of the oligosaccharyltransferase complex, homolog B (S. cerevisiae)	Coding
TC1700001774.mm.2	9.65	11.37	-3.29	0.0018	Stk38	serine/threonine kinase 38	Multiple_Complex
TC0500000008.mm.2	6.78	8.5	-3.3	0.0264	Cdk6	cyclin-dependent kinase 6	Multiple_Complex
TC1200002345.mm.2	10.63	12.36	-3.3	0.0107	Setd3	SET domain containing 3	Multiple_Complex
TC0900001954.mm.2	6.5	8.23	-3.31	0.0146	Ntm	neurotrimin	Multiple_Complex
TC0500002919.mm.2	10.41	12.14	-3.31	0.0022	Tgfbr3	transforming growth factor, beta receptor III	Multiple_Complex
TC0500003615.mm.2	4.97	6.7	-3.32	0.0282	Usp12	ubiquitin specific peptidase 12	Multiple_Complex
TC0600001787.mm.2	9.95	11.68	-3.32	0.0045	Samd9l	sterile alpha motif domain containing 9-like	Coding
TC1100002851.mm.2	6.08	7.83	-3.35	0.0091	Snap47	synaptosomal-associated protein, 47	Multiple_Complex
TC0100001955.mm.2	8.56	10.3	-3.35	0.0051	Arfgef1	ADP-ribosylation factor guanine nucleotide-exchange factor 1(brefeldin A-inhibited)	Multiple_Complex
TC1900000777.mm.2	7.03	8.78	-3.35	0.0057	Vti1a	vesicle transport through interaction with t-SNAREs 1A	Multiple_Complex
TC0500003104.mm.2	5.13	6.88	-3.36	0.0246	Ccdc64	coiled-coil domain containing 64	Multiple_Complex
TC0700004538.mm.2	4.75	6.5	-3.36	0.0118	Slc25a22	solute carrier family 25 (mitochondrial carrier, glutamate), member 22	Multiple_Complex
TC0200005502.mm.2	6.81	8.57	-3.37	0.0045	Ttbk2	tau tubulin kinase 2	Multiple_Complex
TC0500001131.mm.2	4	5.75	-3.37	0.0461	Zfp605	zinc finger protein 605	Multiple_Complex
TC1300001737.mm.2	6.6	8.35	-3.38	0.012	Exoc2	exocyst complex component 2	Coding
TC1400001659.mm.2	7.01	8.77	-3.38	0.0263	Prkcd	protein kinase C, delta	Multiple_Complex
TC1100004289.mm.2	10.5	12.26	-3.38	0.0059	B3gnt2	UDP-GlcNAc:betaGal beta-1,3-N-acetylglucosaminyltransferase 2	Multiple_Complex
TC0700002738.mm.2	5.46	7.23	-3.41	0.0171	Zfp74	zinc finger protein 74	Multiple_Complex
TC0600001992.mm.2	5.75	7.54	-3.45	0.0199	Ube2h	ubiquitin-conjugating enzyme E2H	Multiple_Complex
TC0400001445.mm.2	3.19	4.99	-3.47	0.005	Grik3	glutamate receptor, ionotropic, kainate 3	Multiple_Complex
TC0400003610.mm.2	5.14	6.94	-3.48	0.0086	Kpna6	karyopherin (importin) alpha 6	Multiple_Complex
TC0800000899.mm.2	7.59	9.39	-3.49	0.0134	Inpp4b	inositol polyphosphate-4-phosphatase, type II	Multiple_Complex
TC0400001607.mm.2	3.87	5.68	-3.5	0.0384	Map3k6	mitogen-activated protein kinase kinase kinase 6	Multiple_Complex
TC1500000417.mm.2	5.97	7.78	-3.5	0.0002	D15Ertd621e	DNA segment, Chr 15, ERATO Doi 621, expressed	Coding
TC1200001974.mm.2	3.81	5.62	-3.51	0.0259	Tmem229b	transmembrane protein 229B	Multiple_Complex
TC0400003549.mm.2	10.06	11.88	-3.53	0.0419	Ncdn	neurochondrin	Multiple_Complex
TC0100001491.mm.2	5.76	7.58	-3.53	0.0007	Kifap3	kinesin-associated protein 3	Coding
TC0500001223.mm.2	7.2	9.02	-3.54	0.0094	Ube3b	ubiquitin protein ligase E3B	Multiple_Complex
TC0600002799.mm.2	9.59	11.42	-3.56	0.0094	Uba3	ubiquitin-like modifier activating enzyme 3	Multiple_Complex
TC1000002212.mm.2	3.82	5.66	-3.57	0.0002	Mcu	mitochondrial calcium uniporter	Multiple_Complex
TC0100000765.mm.2	7.44	9.28	-3.57	0.0387	Sp140	Sp140 nuclear body protein	Multiple_Complex
TC0600002066.mm.2	3.63	5.47	-3.58	0.0295	Slc13a4	solute carrier family 13 (sodium/sulfate symporters), member 4	Multiple_Complex
TC1600000168.mm.2	3.6	5.45	-3.59	0.0034	Mpv17l	Mpv17 transgene, kidney disease mutant-like	Coding
TC0300002939.mm.2	6.16	8.01	-3.6	0.0019	Sec24b	Sec24 related gene family, member B (S. cerevisiae)	Multiple_Complex
TC0700001354.mm.2	5.26	7.11	-3.62	0.0487	Ints4	integrator complex subunit 4	Coding
TC0900002368.mm.2	5.12	6.97	-3.62	0.0063	Ppcdc	phosphopantothenoylcysteine decarboxylase	Multiple_Complex
TC1300001537.mm.2	5.83	7.68	-3.62	0.003	Zkscan3	zinc finger with KRAB and SCAN domains 3	Multiple_Complex
TC1200000263.mm.2	4.57	6.43	-3.64	0.0449	Lamb1	laminin B1	Multiple_Complex
TC0500003238.mm.2	5.76	7.64	-3.69	0.0243	Clip1	CAP-GLY domain containing linker protein 1	Multiple_Complex
TC0500000417.mm.2	10.39	12.28	-3.7	0.0473	Ppp2r2c	protein phosphatase 2, regulatory subunit B, gamma	Multiple_Complex
TC0200003540.mm.2	5.39	7.28	-3.7	0.0061	Stam2	signal transducing adaptor molecule (SH3 domain and ITAM motif) 2	Multiple_Complex
TC0800001923.mm.2	8.32	10.21	-3.71	0.0463	Ash2l	ash2 (absent, small, or homeotic)-like (Drosophila)	Multiple_Complex
TC0100002203.mm.2	9.11	11.01	-3.73	0.0332	Coa5	cytochrome C oxidase assembly factor 5	Multiple_Complex
TC0700000507.mm.2	3.81	5.71	-3.73	0.0023	Fbxo27	F-box protein 27	Multiple_Complex
TC0300002756.mm.2	7.55	9.45	-3.75	0.0121	Prpf38b	PRP38 pre-mRNA processing factor 38 (yeast) domain containing B	Multiple_Complex
TC0100002228.mm.2	4.97	6.88	-3.77	0.0218	Lonrf2	LON peptidase N-terminal domain and ring finger 2	Multiple_Complex
TC0100000375.mm.2	7.13	9.07	-3.84	0.0024	Stat1	signal transducer and activator of transcription 1	Coding
TC0500001483.mm.2	5.04	6.98	-3.85	0.0262	Tmem132c	transmembrane protein 132C	Multiple_Complex
TC0700004157.mm.2	7.37	9.33	-3.88	0.0206	Pik3c2a	phosphatidylinositol 3-kinase, C2 domain containing, alpha polypeptide	Multiple_Complex
TC0800002339.mm.2	7.79	9.75	-3.88	0.0451	Psd3	pleckstrin and Sec7 domain containing 3	Multiple_Complex
TC1500001412.mm.2	6.65	8.61	-3.89	0.0378	Azin1	antizyme inhibitor 1	Multiple_Complex
TC1100002713.mm.2	4.91	6.89	-3.96	0.0062	Olfr1372-ps1	olfactory receptor 1372, pseudogene 1	Multiple_Complex
TC0100001379.mm.2	5.36	7.35	-3.98	0.0256	Rgs8	regulator of G-protein signaling 8	Multiple_Complex
TC0600001733.mm.2	7.37	9.37	-3.98	0.0054	Fgfr1op2	FGFR1 oncogene partner 2	Multiple_Complex
TC1000003019.mm.2	8.47	10.47	-3.98	0.0196	Irak3	interleukin-1 receptor-associated kinase 3	Multiple_Complex
TC0200000804.mm.2	6.58	8.58	-3.99	0.0109	Lypd6	LY6/PLAUR domain containing 6	Multiple_Complex
TC1100003245.mm.2	8.88	10.87	-3.99	0.0298	Abr	active BCR-related gene	Multiple_Complex
TC1800000908.mm.2	4.32	6.32	-4.01	0.0096	Rttn; Mir6359	rotatin; microRNA 6359	Multiple_Complex
TC1100003276.mm.2	3.76	5.77	-4.03	0.0345	Pipox	pipecolic acid oxidase	Multiple_Complex
TC0100003401.mm.2	10.95	12.98	-4.07	0.0088	Fmo1	flavin containing monooxygenase 1	Multiple_Complex
TC1200001009.mm.2	4.84	6.87	-4.08	0.0044	Cpsf2	cleavage and polyadenylation specific factor 2	Coding
TC0700002708.mm.2	11.9	13.97	-4.17	0.0319	Actn4	actinin alpha 4	Multiple_Complex
TC0700004003.mm.2	6.35	8.41	-4.18	0.0067	Gm18853	GTPase, very large interferon inducible 1 pseudogene	Multiple_Complex
TC0400003456.mm.2	6.07	8.13	-4.18	0.0322	Rlf	rearranged L-myc fusion sequence	Coding
TC0200002783.mm.2	6.17	8.23	-4.19	0.0435	Osbpl2	oxysterol binding protein-like 2	Multiple_Complex
TC1400000854.mm.2	5.32	7.4	-4.22	0.0004	Mipep	mitochondrial intermediate peptidase	Multiple_Complex
TC1700001319.mm.2	9.25	11.34	-4.25	0.0022	Foxn2	forkhead box N2	Multiple_Complex
TC0600000657.mm.2	5.91	8.03	-4.32	0.0175	Znrf2	zinc and ring finger 2	Multiple_Complex
TC0X00002158.mm.2	6.36	8.5	-4.4	0.0125	Zdhhc9	zinc finger, DHHC domain containing 9	Multiple_Complex
TC1800000111.mm.2	6.91	9.08	-4.48	0.0034	Impact	impact, RWD domain protein	Multiple_Complex
TC1600001064.mm.2	5.23	7.4	-4.51	0.0187	Dyrk1a	dual-specificity tyrosine-(Y)-phosphorylation regulated kinase 1a	Multiple_Complex
TC1400002067.mm.2	6.06	8.24	-4.52	0.0071	Slc7a8	solute carrier family 7 (cationic amino acid transporter, y+ system), member 8	Coding
TC1200000415.mm.2	5.15	7.34	-4.55	0.0241	G2e3	G2/M-phase specific E3 ubiquitin ligase	Multiple_Complex
TC0500001233.mm.2	10.53	12.73	-4.61	0.0129	Ankrd13a	ankyrin repeat domain 13a	Multiple_Complex
TC0900002776.mm.2	5.43	7.64	-4.61	0.0095	Ube2cbp	ubiquitin-conjugating enzyme E2C binding protein	Multiple_Complex
TC1900000593.mm.2	4.25	6.45	-4.62	0.0053	AI606181	expressed sequence AI606181	Coding
TC1100003138.mm.2	4.9	7.11	-4.63	0.0058	4933427D14Rik	RIKEN cDNA 4933427D14 gene	Multiple_Complex
TC0500001049.mm.2	6.6	8.83	-4.68	0.0127	Zfp326	zinc finger protein 326	Multiple_Complex
TC0600003428.mm.2	3.78	6.01	-4.7	0.0013	Bhlhe41	basic helix-loop-helix family, member e41	Multiple_Complex
TC0100001877.mm.2	7.98	10.21	-4.71	0.0345	Plxna2	plexin A2	Multiple_Complex
TC0200003215.mm.2	3.71	5.96	-4.75	0.0084	Vav2	vav 2 oncogene	Multiple_Complex
TC0900002887.mm.2	6.18	8.44	-4.8	0.0101	Zbtb38; E030011O05Rik	zinc finger and BTB domain containing 38; RIKEN cDNA E030011O05 gene	Multiple_Complex
TC0700001086.mm.2	3.58	5.88	-4.91	0.0184	Akap13	A kinase (PRKA) anchor protein 13	Multiple_Complex
TC0400000869.mm.2	7.57	9.89	-4.99	0.0154	Dennd4c	DENN/MADD domain containing 4C	Multiple_Complex
TC0100003193.mm.2	8.16	10.49	-5.04	0.0464	Cfh	complement component factor h	Multiple_Complex
TC0600000014.mm.2	4.63	6.96	-5.06	0.0062	Peg10	paternally expressed 10	Coding
TC0700003590.mm.2	3.68	6.02	-5.06	0.0034	Rccd1	RCC1 domain containing 1	Multiple_Complex
TC0500001868.mm.2	5.78	8.13	-5.11	0.0194	Pds5b	PDS5, regulator of cohesion maintenance, homolog B (S. cerevisiae)	Multiple_Complex
TC1200002246.mm.2	4.06	6.42	-5.12	0.0096	Atxn3	ataxin 3	Multiple_Complex
TC0100000717.mm.2	6.17	8.53	-5.16	0.0357	Krtap28-13	PREDICTED: keratin associated protein 28-13 (Krtap28-13), mRNA.	Multiple_Complex
TC1000001328.mm.2	5.72	8.1	-5.18	0.035	Zfc3h1	zinc finger, C3H1-type containing	Multiple_Complex
TC1900000918.mm.2	6.1	8.47	-5.19	0.0261	Kdm2a	lysine (K)-specific demethylase 2A	Multiple_Complex
TC0X00001896.mm.2	4.86	7.26	-5.28	0.0332	Efhc2	EF-hand domain (C-terminal) containing 2	Coding
TC0300001645.mm.2	3.93	6.35	-5.34	0.0269	Zfand1	zinc finger, AN1-type domain 1	Multiple_Complex
TC0300002595.mm.2	5.18	7.62	-5.41	0.0171	Ptgfrn	prostaglandin F2 receptor negative regulator	Multiple_Complex
TC0100002305.mm.2	4.8	7.27	-5.54	0.0155	Nabp1	nucleic acid binding protein 1	Multiple_Complex
TC1700000836.mm.2	5.32	7.8	-5.62	0.0483	Cyp39a1	cytochrome P450, family 39, subfamily a, polypeptide 1	Coding
TC0600001974.mm.2	3.04	5.54	-5.68	0.0159	Impdh1	inosine 5-phosphate dehydrogenase 1	Multiple_Complex
TC1400002719.mm.2	5.55	8.07	-5.74	0.0026	Dzip1	DAZ interacting protein 1	Coding
TC0900002533.mm.2	3.78	6.31	-5.76	0.0036	Rab8b	RAB8B, member RAS oncogene family	Multiple_Complex
TC1100000009.mm.2	11.46	13.99	-5.79	0.0155	Pik3ip1	phosphoinositide-3-kinase interacting protein 1	Multiple_Complex
TC1200000626.mm.2	6.59	9.13	-5.81	0.0059	Ppm1a	protein phosphatase 1A, magnesium dependent, alpha isoform	Coding
TC0700001406.mm.2	4.5	7.04	-5.82	0.0255	C2cd3	C2 calcium-dependent domain containing 3	Multiple_Complex
TC0200003339.mm.2	3.66	6.2	-5.82	0.0091	Pbx3	pre B cell leukemia homeobox 3	Multiple_Complex
TC1400002868.mm.2	6.57	9.11	-5.83	0.0154	Lats2	large tumor suppressor 2	Multiple_Complex
TC0200003590.mm.2	7.35	9.91	-5.88	0.0211	Wdsub1	WD repeat, SAM and U-box domain containing 1	Multiple_Complex
TC0700000932.mm.2	4.12	6.68	-5.9	0.0341	Tubgcp5	tubulin, gamma complex associated protein 5	Multiple_Complex
TC1300001395.mm.2	6.62	9.2	-5.96	0.0007	Pfkp	phosphofructokinase, platelet	Multiple_Complex
TC0700000058.mm.2	5.61	8.2	-6.01	0.0073	Epn1	epsin 1	Multiple_Complex
TC0800001297.mm.2	6.54	9.21	-6.37	0.005	Txnl4b	thioredoxin-like 4B	Coding
TC0200002310.mm.2	6.3	8.99	-6.44	0.0095	Tm9sf4	transmembrane 9 superfamily protein member 4	Multiple_Complex
TC1000001203.mm.2	6.15	8.86	-6.51	0.0029	Poc1b	POC1 centriolar protein homolog B (Chlamydomonas)	Multiple_Complex
TC0400003383.mm.2	8.76	11.51	-6.7	0.0005	St3gal3	ST3 beta-galactoside alpha-2,3-sialyltransferase 3	Coding
TC0500000547.mm.2	6.39	9.17	-6.88	0.0002	Stim2	stromal interaction molecule 2	Multiple_Complex
TC1300002048.mm.2	4.83	7.63	-6.95	0.0138	Uimc1	ubiquitin interaction motif containing 1	Multiple_Complex
TC0500003660.mm.2	6.14	8.94	-6.97	0.0018	Hsph1	heat shock 105kDa/110kDa protein 1	Multiple_Complex
TC1300000054.mm.2	4.71	7.51	-6.99	0.0089	Dip2c	DIP2 disco-interacting protein 2 homolog C (Drosophila)	Multiple_Complex
TC0200000994.mm.2	3.61	6.49	-7.33	0.0248	Cers6	ceramide synthase 6	Multiple_Complex
TC0400000114.mm.2	5.96	8.83	-7.34	0.0027	Triqk	triple QxxK/R motif containing	Multiple_Complex
TC0900000858.mm.2	3.7	6.58	-7.36	0.0444	Csnk1g1	casein kinase 1, gamma 1	Multiple_Complex
TC0200003115.mm.2	5.73	8.7	-7.84	0.0168	Ehmt1	euchromatic histone methyltransferase 1	Multiple_Complex
TC0100002603.mm.2	4.03	7.02	-7.94	0.0182	Glb1l	galactosidase, beta 1-like	Multiple_Complex
TC1500001238.mm.2	4.56	7.56	-8.04	0.0335	Cdh6	cadherin 6	Coding
TC1100002907.mm.2	6.63	9.65	-8.09	0.0296	Aldh3a2	aldehyde dehydrogenase family 3, subfamily A2	Multiple_Complex
TC0100002640.mm.2	6.3	9.32	-8.14	0.0041	Scg2	secretogranin II	Coding
TC1100000205.mm.2	5.55	8.59	-8.23	0.0372	Peli1	pellino 1	Multiple_Complex
TC1000001153.mm.2	4.95	8.01	-8.32	0.0477	Cep83	centrosomal protein 83	Coding
TC1500002223.mm.2	6.85	10.01	-8.92	0.0192	Lima1	LIM domain and actin binding 1	Multiple_Complex
TC0200004213.mm.2	4.93	8.09	-8.93	0.041	Trim44	tripartite motif-containing 44	Multiple_Complex
TC0100000267.mm.2	4.99	8.16	-8.98	0.0003	Lipt1	lipoyltransferase 1	Coding
TC0700000635.mm.2	4.85	8.04	-9.13	0.0434	LOC102638521	60S ribosomal protein L23a	Coding
TC1000001684.mm.2	5.27	8.48	-9.26	0.0005	Syne1	spectrin repeat containing, nuclear envelope 1	Multiple_Complex
TC1100004261.mm.2	8.28	11.56	-9.75	0.0287	Ppp3r1	protein phosphatase 3, regulatory subunit B, alpha isoform (calcineurin B, type I)	Multiple_Complex
TC1600000092.mm.2	6.81	10.19	-10.41	0.0203	Pmm2	phosphomannomutase 2	Multiple_Complex
TC0100002481.mm.2	5.79	9.28	-11.28	0.0244	Idh1	isocitrate dehydrogenase 1 (NADP+), soluble	Coding
TC0500000347.mm.2	4.79	8.37	-11.94	0.0031	Depdc5	DEP domain containing 5	Multiple_Complex
TC1100001550.mm.2	6.27	9.94	-12.74	0.0046	Lasp1	LIM and SH3 protein 1	Multiple_Complex
TC0200001352.mm.2	3.48	7.31	-14.25	0.0062	Nup160	nucleoporin 160	Multiple_Complex
TC1100003401.mm.2	4.76	8.79	-16.24	0.0003	Ccl3	chemokine (C-C motif) ligand 3	Coding

## Sheet: CTRL_vs_SS
#%result_name=Analysis_1
#%array_type=Clariom_S_Mouse
#%annotation=Clariom_S_Mouse.r1.na36.mm10.a1.transcript.csv
#%comparison=CTRL vs SS
ID	CTRL Avg (log2)	SS Avg (log2)	Fold Change	P-val	Gene Symbol	Description	Group
TC1100002001.mm.2	7.17	3.44	13.34	0.0481	Slc26a11	solute carrier family 26, member 11	Multiple_Complex
TC0500002346.mm.2	7.36	3.84	11.47	0.0002	Lcorl	ligand dependent nuclear receptor corepressor-like	Multiple_Complex
TC1400002833.mm.2	8.73	5.64	8.47	0.0077	Rnf31	ring finger protein 31	Multiple_Complex
TC0200004454.mm.2	10.03	7.23	6.98	0.0022	Ehd4	EH-domain containing 4	Multiple_Complex
TC1600001884.mm.2	5.9	3.12	6.85	0.0482	Robo2	roundabout homolog 2 (Drosophila)	Multiple_Complex
TC0400002159.mm.2	10.21	7.5	6.51	0.0283	Tox	thymocyte selection-associated high mobility group box	Multiple_Complex
TC0400002330.mm.2	6.34	3.74	6.05	0.0386	Manea	mannosidase, endo-alpha	Multiple_Complex
TC0400003911.mm.2	6.06	3.53	5.79	0.0197	Prdm2	PR domain containing 2, with ZNF domain	Multiple_Complex
TC0700000381.mm.2	6.78	4.33	5.48	0.0007	Kcnn4	potassium intermediate/small conductance calcium-activated channel, subfamily N, member 4	Coding
TC1100003466.mm.2	9.85	7.4	5.45	0.0211	Gdpd1	glycerophosphodiester phosphodiesterase domain containing 1	Multiple_Complex
TC0100002141.mm.2	9.83	7.4	5.38	0.0326	Zfp451	zinc finger protein 451	Multiple_Complex
TC1100001643.mm.2	9.7	7.31	5.25	0.0008	Tubg2	tubulin, gamma 2	Coding
TC0Y00000551.mm.2	8.94	6.56	5.21	0.0223	Gm21860	predicted gene, 21860 [Source:MGI Symbol;Acc:MGI:5434024]	Coding
TC0Y00000552.mm.2	8.94	6.56	5.21	0.0223	Gm21748	predicted gene, 21748 [Source:MGI Symbol;Acc:MGI:5433912]	Coding
TC1500000388.mm.2	6.87	4.5	5.15	0.0167	Mal2	mal, T cell differentiation protein 2	Multiple_Complex
TC0200000242.mm.2	6.6	4.34	4.77	0.004	Stam	signal transducing adaptor molecule (SH3 domain and ITAM motif) 1	Multiple_Complex
TC1100000950.mm.2	8.83	6.6	4.69	0.0434	Arrb2; Mir7115	arrestin, beta 2; microRNA 7115	Multiple_Complex
TC1900000386.mm.2	8.38	6.18	4.61	0.0157	Apba1	amyloid beta (A4) precursor protein binding, family A, member 1	Multiple_Complex
TC0X00001931.mm.2	7.61	5.42	4.55	0.0368	Syn1	synapsin I	Coding
TC0400003137.mm.2	10.7	8.52	4.51	0.026	Itgb3bp	integrin beta 3 binding protein (beta3-endonexin)	Multiple_Complex
TC0500002592.mm.2	9.35	7.19	4.46	0.0015	Ociad2	OCIA domain containing 2	Multiple_Complex
TC0300000799.mm.2	11.65	9.5	4.45	0.0036	Ilf2	interleukin enhancer binding factor 2	Coding
TC0400000036.mm.2	7.88	5.74	4.42	0.0067	Ubxn2b	UBX domain protein 2B	Coding
TC0500000138.mm.2	9.82	7.76	4.19	0.0194	Magi2	membrane associated guanylate kinase, WW and PDZ domain containing 2	Multiple_Complex
TC0300002352.mm.2	8.04	6	4.11	0.0144	Cks1b	CDC28 protein kinase 1b	Coding
TC0200003298.mm.2	9.4	7.4	3.98	0.0066	Uck1	uridine-cytidine kinase 1	Multiple_Complex
TC0800002871.mm.2	11.68	9.71	3.92	0.0423	Terf2	telomeric repeat binding factor 2	Multiple_Complex
TC1000002350.mm.2	6.82	4.88	3.83	0.0354	Phyhipl; D630013N20Rik	phytanoyl-CoA hydroxylase interacting protein-like; RIKEN cDNA D630013N20 gene	Multiple_Complex
TC0700003848.mm.2	9.25	7.34	3.78	0.0476	Lrrc51	leucine rich repeat containing 51	Multiple_Complex
TC0X00000436.mm.2	8.85	6.98	3.66	0.0243	Rab33a	RAB33A, member RAS oncogene family	Coding
TC0900002698.mm.2	7.81	5.95	3.62	0.0239	Mlip	muscular LMNA-interacting protein	Multiple_Complex
TC1200002523.mm.2	5.74	3.9	3.58	0.0062	Fntb	farnesyltransferase, CAAX box, beta	Multiple_Complex
TC1600001398.mm.2	6.71	4.88	3.55	0.0487	Sst	somatostatin	Coding
TC0200001826.mm.2	11.53	9.72	3.52	0.0151	Casc4	cancer susceptibility candidate 4	Multiple_Complex
TC0700003726.mm.2	11.49	9.7	3.46	0.0048	Tmem126a	transmembrane protein 126A	Multiple_Complex
TC0700004509.mm.2	10.49	8.7	3.45	0.0012	Sirt3	sirtuin 3	Multiple_Complex
TC0100001554.mm.2	7.67	5.91	3.39	0.0465	Rxrg	retinoid X receptor gamma	Coding
TC1100001268.mm.2	7.22	5.49	3.33	0.0448	Heatr6	HEAT repeat containing 6	Multiple_Complex
TC1100000428.mm.2	5.89	4.18	3.26	0.0479	Ccnjl	cyclin J-like	Multiple_Complex
TC0600000941.mm.2	9.15	7.45	3.24	0.0015	Nagk	N-acetylglucosamine kinase	Multiple_Complex
TC0500003566.mm.2	9.75	8.07	3.21	0.0417	Aimp2	aminoacyl tRNA synthetase complex-interacting multifunctional protein 2	Multiple_Complex
TC1600000425.mm.2	6.27	4.59	3.19	0.0024	Ncbp2	nuclear cap binding protein subunit 2	Multiple_Complex
TC1900000126.mm.2	9.03	7.36	3.18	0.0285	Bad	BCL2-associated agonist of cell death	Coding
TC1500000583.mm.2	7.56	5.93	3.1	0.031	Smpd5	sphingomyelin phosphodiesterase 5	Multiple_Complex
TC0400003956.mm.2	6.79	5.15	3.1	0.0013	Vps13d	vacuolar protein sorting 13 D (yeast)	Multiple_Complex
TC0300002470.mm.2	7.92	6.31	3.07	0.025	Mllt11	myeloid/lymphoid or mixed-lineage leukemia (trithorax homolog, Drosophila); translocated to, 11	Coding
TC0100001631.mm.2	6.64	5.06	2.99	0.0011	Aim2	absent in melanoma 2	Multiple_Complex
TC1800001269.mm.2	7.73	6.16	2.97	0.0182	Dpysl3	dihydropyrimidinase-like 3	Multiple_Complex
TC1400000851.mm.2	7.93	6.38	2.93	0.0255	Spata13	spermatogenesis associated 13	Multiple_Complex
TC0500000400.mm.2	9.04	7.5	2.92	0.0474	Ablim2	actin-binding LIM protein 2	Multiple_Complex
TC0600002003.mm.2	6.67	5.12	2.92	0.0374	Copg2	coatomer protein complex, subunit gamma 2	Multiple_Complex
TC0300000205.mm.2	8.89	7.35	2.91	0.0415	Gpr160	G protein-coupled receptor 160	Multiple_Complex
TC0300002305.mm.2	11.06	9.53	2.89	0.0329	Rhbg; Tsacc	Rhesus blood group-associated B glycoprotein; TSSK6 activating co-chaperone	Multiple_Complex
TC0300001409.mm.2	10.31	8.8	2.84	0.0025	Adh1	alcohol dehydrogenase 1 (class I)	Multiple_Complex
TC0500002650.mm.2	5.3	3.81	2.81	0.0493	Noa1	nitric oxide associated 1	Multiple_Complex
TC0200002421.mm.2	12.89	11.4	2.81	0.0496	Rprd1b	regulation of nuclear pre-mRNA domain containing 1B	Multiple_Complex
TC1900000169.mm.2	5.41	3.93	2.78	0.008	Tut1	terminal uridylyl transferase 1, U6 snRNA-specific	Coding
TC1100003771.mm.2	14.29	12.83	2.74	0.0018	Nt5c3b	5-nucleotidase, cytosolic IIIB; 5'-nucleotidase, cytosolic IIIB	Multiple_Complex
TC0500001132.mm.2	7.51	6.07	2.71	0.0033	Chfr	checkpoint with forkhead and ring finger domains	Multiple_Complex
TC0200001620.mm.2	4.84	3.41	2.69	0.0101	Kif18a	kinesin family member 18A	Multiple_Complex
TC1100002697.mm.2	7.84	6.42	2.68	0.0407	N4bp3	NEDD4 binding protein 3	Coding
TC1900001023.mm.2	12.28	10.88	2.64	0.0003	Gpr137	G protein-coupled receptor 137	Coding
TC0600000921.mm.2	10.31	8.91	2.63	0.0215	Ccdc142; Mrpl53	coiled-coil domain containing 142; mitochondrial ribosomal protein L53	Multiple_Complex
TC1100003604.mm.2	4.44	3.06	2.6	0.0088	Igf2bp1; Mir3063	insulin-like growth factor 2 mRNA binding protein 1; microRNA 3063	Multiple_Complex
TC0200002395.mm.2	7.15	5.8	2.55	0.0385	Epb41l1	erythrocyte membrane protein band 4.1 like 1	Multiple_Complex
TC1500001642.mm.2	5.27	3.92	2.54	0.0278	Gm21961	predicted gene, 21961 [Source:MGI Symbol;Acc:MGI:5439430]	Coding
TC0500003404.mm.2	7.77	6.43	2.52	0.0045	Tmem120a	transmembrane protein 120A	Multiple_Complex
TC1800000977.mm.2	9.72	8.39	2.51	0.0468	Esco1	establishment of cohesion 1 homolog 1 (S. cerevisiae)	Multiple_Complex
TC0100000041.mm.2	5.25	3.95	2.47	0.035	3110035E14Rik	RIKEN cDNA 3110035E14 gene	Coding
TC0200000528.mm.2	6.08	4.78	2.46	0.0022	Endog	endonuclease G	Coding
TC0100001788.mm.2	8.31	7.01	2.46	0.0025	Slc30a10	solute carrier family 30, member 10	Multiple_Complex
TC1900001115.mm.2	6.4	5.1	2.46	0.0309	Tmem132a	transmembrane protein 132A	Coding
TC1100000717.mm.2	12.37	11.09	2.43	0.001	Mrpl55	mitochondrial ribosomal protein L55	Multiple_Complex
TC0100000829.mm.2	4.78	3.5	2.43	0.0203	Dgkd	diacylglycerol kinase, delta	Coding
TC1900000382.mm.2	10.27	9.01	2.39	0.0236	Ptar1	protein prenyltransferase alpha subunit repeat containing 1	Coding
TC1000000886.mm.2	4.74	3.5	2.37	0.0474	Dapk3	death-associated protein kinase 3	Coding
TC1300001135.mm.2	8.9	7.66	2.36	0.0382	Serf1	small EDRK-rich factor 1	Coding
TC0200002851.mm.2	5.79	4.55	2.36	0.0136	Hspa14	heat shock protein 14	Multiple_Complex
TC1000001038.mm.2	7.37	6.14	2.36	0.0459	Pwp1	PWP1 homolog (S. cerevisiae)	Multiple_Complex
TC0500002170.mm.2	7.73	6.49	2.35	0.0313	Slc5a6	solute carrier family 5 (sodium-dependent vitamin transporter), member 6	Multiple_Complex
TC1200000882.mm.2	5.7	4.49	2.33	0.0002	Gm21936	predicted gene, 21936	Coding
TC1100003871.mm.2	7.32	6.11	2.31	0.024	Arhgap27	Rho GTPase activating protein 27	Multiple_Complex
TC1600000122.mm.2	8.64	7.44	2.29	0.039	Gm11172	predicted gene 11172 [Source:MGI Symbol;Acc:MGI:3779427]	Coding
TC0900000271.mm.2	8.78	7.59	2.28	0.0214	Snx19	sorting nexin 19	Coding
TC0X00001056.mm.2	6.17	4.99	2.26	0.0046	Magee1	melanoma antigen, family E, 1	Coding
TC0300001080.mm.2	5.87	4.7	2.25	0.0105	Ppm1j	protein phosphatase 1J	Coding
TC0800002516.mm.2	7.03	5.86	2.25	0.0112	Mmaa	methylmalonic aciduria (cobalamin deficiency) type A	Coding
TC1300001691.mm.2	5.01	3.84	2.24	0.0044	Prl8a8	prolactin family 8, subfamily a, member 81	Coding
TC1900001163.mm.2	6.89	5.73	2.24	0.0398	Dtx4	deltex 4 homolog (Drosophila)	Coding
TC0600001404.mm.2	5.61	4.45	2.23	0.0181	Clec4d	C-type lectin domain family 4, member d	Coding
TC0900000333.mm.2	5.19	4.03	2.22	0.039	Rpusd4	RNA pseudouridylate synthase domain containing 4	Multiple_Complex
TC0400001273.mm.2	7.29	6.14	2.22	0.0291	Hectd3	HECT domain containing 3	Multiple_Complex
TC0700003028.mm.2	13.27	12.13	2.21	0.0479	Emp3	epithelial membrane protein 3	Coding
TC1600002120.mm.2	5.46	4.33	2.19	0.0315	Dscr3	Down syndrome critical region gene 3	Multiple_Complex
TC1000002543.mm.2	6.89	5.76	2.18	0.0493	Celf5	CUGBP, Elav-like family member 5	Multiple_Complex
TC0700002027.mm.2	6.36	5.25	2.16	0.0175	Ric8	resistance to inhibitors of cholinesterase 8 homolog (C. elegans)	Multiple_Complex
TC0200001878.mm.2	5.07	3.99	2.13	0.0095	Ctxn2	cortexin 2	Coding
TC1100003928.mm.2	7.45	6.36	2.12	0.0411	Tex2	testis expressed gene 2	Multiple_Complex
TC0200004060.mm.2	5.4	4.32	2.11	0.0143	Olfr1241	olfactory receptor 1241	Coding
TC0100003533.mm.2	5.54	4.46	2.11	0.0378	Fcer1g	Fc receptor, IgE, high affinity I, gamma polypeptide	Multiple_Complex
TC1700000502.mm.2	5.45	4.38	2.11	0.0041	Pi16	peptidase inhibitor 16	Multiple_Complex
TC0700003914.mm.2	7.67	6.6	2.1	0.0478	Hbb-y	hemoglobin Y, beta-like embryonic chain	Coding
TC0100003262.mm.2	10.26	9.19	2.09	0.0445	Tsen15	tRNA splicing endonuclease 15 homolog (S. cerevisiae)	Multiple_Complex
TC0600000684.mm.2	5.24	4.18	2.09	0.0032	Vmn1r9	vomeronasal 1 receptor 9	Coding
TC1000001307.mm.2	4.64	3.58	2.09	0.0421	Caps2	calcyphosphine 2	Coding
TC0200004010.mm.2	5.04	3.98	2.08	0.0201	Olfr1167	olfactory receptor 1167	Coding
TC0100001804.mm.2	6.65	5.6	2.08	0.0031	Gpatch2	G patch domain containing 2	Multiple_Complex
TC0100001570.mm.2	4.68	3.63	2.07	0.0309	Olfml2b	olfactomedin-like 2B	Multiple_Complex
TC0300002828.mm.2	10.39	9.33	2.07	0.0357	Ptbp2	polypyrimidine tract binding protein 2	Multiple_Complex
TC0900002879.mm.2	11.52	10.47	2.06	0.0358	Rnf7	ring finger protein 7	Multiple_Complex
TC1800000394.mm.2	7.73	6.69	2.06	0.0455	0610009O20Rik	RIKEN cDNA 0610009O20 gene	Coding
TC0600000566.mm.2	9.75	8.71	2.05	0.0193	Gimap4	GTPase, IMAP family member 4	Coding
TC0300000974.mm.2	7.15	6.11	2.05	0.0112	Notch2	notch 2	Multiple_Complex
TC0600001294.mm.2	5.25	4.22	2.04	0.0029	Zfand4	zinc finger, AN1-type domain 4	Multiple_Complex
TC0700004057.mm.2	5.54	4.51	2.04	0.0307	Olfr504	olfactory receptor 504	Coding
TC1100000771.mm.2	6.31	5.28	2.04	0.0283	Map2k3	mitogen-activated protein kinase kinase 3	Multiple_Complex
TC1100003366.mm.2	4.78	3.76	2.03	0.048	Cct6b	chaperonin containing Tcp1, subunit 6b (zeta)	Coding
TC1500001996.mm.2	7.24	6.22	2.03	0.0083	5031439G07Rik; Mir1249	RIKEN cDNA 5031439G07 gene; microRNA 1249	Multiple_Complex
TC1700000663.mm.2	13.01	11.99	2.03	0.0213	Ddah2	dimethylarginine dimethylaminohydrolase 2	Multiple_Complex
TC0400002238.mm.2	6.93	5.91	2.02	0.0177	Necab1	N-terminal EF-hand calcium binding protein 1	Multiple_Complex
TC0700001141.mm.2	6.07	5.06	2.02	0.0287	Zfp710	zinc finger protein 710	Coding
TC1800000851.mm.2	8.61	9.62	-2.01	0.0045	Txnl4a	thioredoxin-like 4A	Multiple_Complex
TC0400000275.mm.2	4.29	5.29	-2.01	0.0329	Rragd	Ras-related GTP binding D	Multiple_Complex
TC0100001533.mm.2	5.49	6.5	-2.01	0.0377	Ildr2	immunoglobulin-like domain containing receptor 2	Multiple_Complex
TC0500001578.mm.2	9.72	10.73	-2.01	0.0473	Baz1b	bromodomain adjacent to zinc finger domain, 1B	Multiple_Complex
TC0400003097.mm.2	7.12	8.13	-2.02	0.0484	Cyp2j6	cytochrome P450, family 2, subfamily j, polypeptide 6	Coding
TC0300000221.mm.2	6.48	7.5	-2.02	0.0038	Pik3ca	phosphatidylinositol 3-kinase, catalytic, alpha polypeptide	Multiple_Complex
TC0200001647.mm.2	3.3	4.32	-2.02	0.0112	Olfr1287	olfactory receptor 1287	Coding
TC1000002280.mm.2	9.47	10.49	-2.02	0.0317	Sirt1	sirtuin 1	Multiple_Complex
TC1700001303.mm.2	7.66	8.68	-2.03	0.0281	Rhoq	ras homolog gene family, member Q	Coding
TC0100001234.mm.2	3.85	4.87	-2.03	0.005	Kdm5b	lysine (K)-specific demethylase 5B	Multiple_Complex
TC0500002758.mm.2	5.11	6.14	-2.04	0.0332	Nup54	nucleoporin 54	Multiple_Complex
TC0600002955.mm.2	8.33	9.36	-2.04	0.0289	Raf1	v-raf-leukemia viral oncogene 1	Multiple_Complex
TC1300001861.mm.2	9.51	10.54	-2.04	0.0279	Nedd9	neural precursor cell expressed, developmentally down-regulated gene 9	Coding
TC0100002618.mm.2	6.83	7.86	-2.04	0.0251	Epha4	Eph receptor A4	Multiple_Complex
TC1000001131.mm.2	5.36	6.39	-2.04	0.0335	Lta4h	leukotriene A4 hydrolase	Coding
TSUnmapped00000043.mm.2	8.01	9.05	-2.05	0.0138	Rora	RAR-related orphan receptor alpha	Coding
TC0900002651.mm.2	3.94	4.98	-2.05	0.0055	Ccpg1os	cell cycle progression 1, opposite strand	Multiple_Complex
TC0100000640.mm.2	4.65	5.69	-2.06	0.0004	Ttll4	tubulin tyrosine ligase-like family, member 4	Multiple_Complex
TC0700002982.mm.2	7.22	8.26	-2.06	0.008	Scaf1	SR-related CTD-associated factor 1	Multiple_Complex
TC0800002745.mm.2	10.57	11.61	-2.06	0.045	Csnk2a2	casein kinase 2, alpha prime polypeptide	Multiple_Complex
TC0900001817.mm.2	4.19	5.23	-2.06	0.0015	Olfr847	olfactory receptor 847	Coding
TC0800002544.mm.2	7.95	9	-2.07	0.0199	Zfp330	zinc finger protein 330	Coding
TC1400002600.mm.2	5.44	6.5	-2.08	0.0343	Dis3	DIS3 mitotic control homolog (S. cerevisiae)	Coding
TC0700002231.mm.2	4.38	5.44	-2.08	0.0292	Vmn2r31	vomeronasal 2, receptor 31	Coding
TC0100003042.mm.2	5.65	6.71	-2.08	0.0375	Pfkfb2; C4bp-ps1	6-phosphofructo-2-kinase/fructose-2,6-biphosphatase 2; complement component 4 binding protein, pseudogene 1	Multiple_Complex
TC0100000332.mm.2	5.91	6.97	-2.09	0.0043	Tpp2	tripeptidyl peptidase II	Coding
TC1900000441.mm.2	4.53	5.59	-2.09	0.0209	Cd274	CD274 antigen	Multiple_Complex
TC0X00003345.mm.2	6.98	8.04	-2.09	0.0273	Ofd1	oral-facial-digital syndrome 1 gene homolog (human)	Coding
TC0500003729.mm.2	4.48	5.54	-2.09	0.0293	Gbp8	guanylate-binding protein 8	Coding
TC0600002227.mm.2	6.71	7.78	-2.11	0.0361	Gimap6	GTPase, IMAP family member 6	Multiple_Complex
TC0500003096.mm.2	10.74	11.81	-2.11	0.0077	Gatc	glutamyl-tRNA(Gln) amidotransferase, subunit C	Multiple_Complex
TC0900000339.mm.2	5.95	7.03	-2.11	0.0483	Pus3	pseudouridine synthase 3	Multiple_Complex
TC1700000172.mm.2	5.61	6.69	-2.12	0.0438	1600012H06Rik	RIKEN cDNA 1600012H06 gene	Multiple_Complex
TC1200002195.mm.2	4.51	5.59	-2.12	0.0366	Eml5	echinoderm microtubule associated protein like 5	Multiple_Complex
TC0700003936.mm.2	7.56	8.65	-2.13	0.0118	Trim5	tripartite motif-containing 5	Multiple_Complex
TC1300001205.mm.2	3.76	4.85	-2.13	0.0107	Depdc1b	DEP domain containing 1B	Multiple_Complex
TC0300000658.mm.2	5.34	6.44	-2.13	0.0264	Fbxw7	F-box and WD-40 domain protein 7	Multiple_Complex
TC0200003359.mm.2	3.02	4.11	-2.13	0.0079	AI182371	expressed sequence AI182371	Multiple_Complex
TC0100000638.mm.2	6.28	7.38	-2.14	0.0245	Bcs1l	BCS1-like (yeast)	Multiple_Complex
TC1700000159.mm.2	4.66	5.76	-2.14	0.0049	Mllt4	myeloid/lymphoid or mixed-lineage leukemia (trithorax homolog, Drosophila); translocated to, 4	Multiple_Complex
TC1300001860.mm.2	4.23	5.33	-2.14	0.0441	Gm17364	predicted gene, 17364 [Source:MGI Symbol;Acc:MGI:4936998]	Coding
TC0200005510.mm.2	6.29	7.4	-2.15	0.0113	Fam110a	family with sequence similarity 110, member A	Coding
TC0800001951.mm.2	6.36	7.46	-2.15	0.0327	Brf2	BRF2, subunit of RNA polymerase III transcription initiation factor, BRF1-like	Coding
TC0500003284.mm.2	8.33	9.44	-2.15	0.0418	Slc15a4	solute carrier family 15, member 4	Multiple_Complex
TC0900002320.mm.2	9.26	10.36	-2.15	0.0199	Dmxl2	Dmx-like 2	Multiple_Complex
TC0100003586.mm.2	5.3	6.4	-2.16	0.0446	Ackr1	atypical chemokine receptor 1 (Duffy blood group)	Coding
TC0300002815.mm.2	11.67	12.78	-2.16	0.03	Palmd	palmdelphin	Multiple_Complex
TC0500002461.mm.2	8.53	9.65	-2.16	0.0261	Rell1	RELT-like 1	Multiple_Complex
TC0200001013.mm.2	11.87	12.99	-2.16	0.0374	Ssb	Sjogren syndrome antigen B	Multiple_Complex
TC0500000378.mm.2	4.64	5.75	-2.17	0.0448	Sh3bp2	SH3-domain binding protein 2	Multiple_Complex
TC0800001106.mm.2	11.59	12.7	-2.17	0.0494	Herpud1	homocysteine-inducible, endoplasmic reticulum stress-inducible, ubiquitin-like domain member 1	Multiple_Complex
TC1800000434.mm.2	9.77	10.89	-2.17	0.0146	Rbm27	RNA binding motif protein 27	Multiple_Complex
TC0400003383.mm.2	8.76	9.88	-2.17	0.0211	St3gal3	ST3 beta-galactoside alpha-2,3-sialyltransferase 3	Coding
TC1100004039.mm.2	3.71	4.83	-2.17	0.0142	Cdc42ep4	CDC42 effector protein (Rho GTPase binding) 4	Coding
TC0200004521.mm.2	5.13	6.24	-2.17	0.0099	Myef2; Gm9833	myelin basic protein expression factor 2, repressor; myelin basic protein expression factor 2, repressor pseudogene	Multiple_Complex
TC1600001312.mm.2	5.81	6.93	-2.18	0.0376	Tango2	transport and golgi organization 2	Multiple_Complex
TC0600001398.mm.2	4.3	5.42	-2.18	0.0049	Clec4a3	C-type lectin domain family 4, member a3	Coding
TC0600001097.mm.2	6.17	7.29	-2.18	0.047	Nr2c2	nuclear receptor subfamily 2, group C, member 2	Multiple_Complex
TC0700004002.mm.2	8.69	9.81	-2.18	0.0296	Gvin1	GTPase, very large interferon inducible 1	Coding
TC0500001860.mm.2	8.28	9.42	-2.19	0.0101	Fry	furry homolog (Drosophila)	Multiple_Complex
TC1700001836.mm.2	12.98	14.11	-2.19	0.0015	Brd4	bromodomain containing 4	Coding
TC0100001712.mm.2	4.54	5.68	-2.2	0.0104	Lin9	lin-9 homolog (C. elegans)	Multiple_Complex
TC0500002933.mm.2	7.36	8.5	-2.2	0.0288	Evi5	ecotropic viral integration site 5	Multiple_Complex
TC1200000788.mm.2	7.22	8.36	-2.21	0.0247	Rbm25	RNA binding motif protein 25	Multiple_Complex
TC0200002013.mm.2	12.82	13.97	-2.21	0.0282	Pank2	pantothenate kinase 2	Multiple_Complex
TC0700000150.mm.2	6.55	7.7	-2.22	0.0154	Zscan22	zinc finger and SCAN domain containing 22	Coding
TC1100002249.mm.2	5.22	6.37	-2.22	0.0291	Plek	pleckstrin	Coding
TC0600000645.mm.2	10.43	11.59	-2.23	0.0301	Gm16499	predicted gene 16499 [Source:MGI Symbol;Acc:MGI:3704267]	Coding
TC0600002663.mm.2	3.7	4.86	-2.23	0.0108	Rab43	RAB43, member RAS oncogene family	Multiple_Complex
TC1900000661.mm.2	3.85	5.01	-2.24	0.0435	Peo1	progressive external ophthalmoplegia 1 (human)	Coding
TC1600001378.mm.2	13.42	14.58	-2.24	0.0237	Tra2b	transformer 2 beta homolog (Drosophila)	Multiple_Complex
TC0300000272.mm.2	8.99	10.15	-2.24	0.0303	4932438A13Rik	RIKEN cDNA 4932438A13 gene	Multiple_Complex
TC1200001210.mm.2	8.61	9.78	-2.24	0.0448	Dync1h1	dynein cytoplasmic 1 heavy chain 1	Multiple_Complex
TC0X00003346.mm.2	8.19	9.35	-2.24	0.0475	Rab9	RAB9, member RAS oncogene family	Coding
TC0100002993.mm.2	10.36	11.53	-2.24	0.0271	Actr3	ARP3 actin-related protein 3	Coding
TC0600001203.mm.2	8.31	9.48	-2.24	0.0443	Bhlhe40	basic helix-loop-helix family, member e40	Multiple_Complex
TC0700003815.mm.2	5.21	6.37	-2.24	0.0201	Pold3	polymerase (DNA-directed), delta 3, accessory subunit	Multiple_Complex
TC1300001537.mm.2	5.83	6.99	-2.24	0.0103	Zkscan3	zinc finger with KRAB and SCAN domains 3	Multiple_Complex
TC0400001058.mm.2	8.46	9.63	-2.25	0.0356	Sgip1	SH3-domain GRB2-like (endophilin) interacting protein 1	Multiple_Complex
TC0300001983.mm.2	4.44	5.62	-2.25	0.0053	Frem2	Fras1 related extracellular matrix protein 2	Multiple_Complex
TC1100000681.mm.2	4.31	5.48	-2.25	0.0439	Gm12250	predicted gene 12250	Multiple_Complex
TC1700002680.mm.2	9.14	10.31	-2.25	0.0288	Pigf	phosphatidylinositol glycan anchor biosynthesis, class F	Coding
TC0500002745.mm.2	9.79	10.97	-2.25	0.0019	G3bp2	GTPase activating protein (SH3 domain) binding protein 2	Multiple_Complex
TC0600001303.mm.2	4.04	5.22	-2.26	0.0045	Olfr212	olfactory receptor 212	Coding
TC1400001327.mm.2	3.83	5	-2.26	0.0062	Tm9sf2	transmembrane 9 superfamily member 2	Coding
TC0900002465.mm.2	6.18	7.36	-2.26	0.0354	Fem1b	feminization 1 homolog b (C. elegans)	Coding
TC0700000693.mm.2	4.66	5.84	-2.27	0.0335	1600014C10Rik	RIKEN cDNA 1600014C10 gene	Multiple_Complex
TC1700001689.mm.2	5.95	7.13	-2.27	0.0051	Nme4	NME/NM23 nucleoside diphosphate kinase 4	Multiple_Complex
TC1100004236.mm.2	9.2	10.38	-2.27	0.0237	Csnk1d	casein kinase 1, delta	Multiple_Complex
TC1000002627.mm.2	11.98	13.17	-2.28	0.0316	Hsp90b1	heat shock protein 90, beta (Grp94), member 1	Multiple_Complex
TC1400001499.mm.2	9.14	10.33	-2.28	0.0344	Nr1d2	nuclear receptor subfamily 1, group D, member 2	Multiple_Complex
TC0300001909.mm.2	6.67	7.87	-2.29	0.0228	Pgrmc2	progesterone receptor membrane component 2	Multiple_Complex
TC0200001514.mm.2	5.42	6.62	-2.29	0.0428	Traf6	TNF receptor-associated factor 6	Multiple_Complex
TC0700002275.mm.2	3.24	4.44	-2.29	0.0217	Vmn2r40	vomeronasal 2, receptor 40	Coding
TC1200000647.mm.2	11.17	12.37	-2.3	0.0283	Prkch	protein kinase C, eta	Coding
TC0200004713.mm.2	11.45	12.65	-2.3	0.0129	Jag1	jagged 1	Multiple_Complex
TC1900000531.mm.2	3.89	5.09	-2.31	0.0496	Hhex	hematopoietically expressed homeobox	Coding
TC0100001479.mm.2	7.54	8.74	-2.31	0.043	Vamp4	vesicle-associated membrane protein 4	Multiple_Complex
TC1300000384.mm.2	5.31	6.52	-2.31	0.0072	Ripk1	receptor (TNFRSF)-interacting serine-threonine kinase 1	Multiple_Complex
TC0200005317.mm.2	5.22	6.43	-2.31	0.0461	Slmo2	slowmo homolog 2 (Drosophila)	Multiple_Complex
TC1300001353.mm.2	4.17	5.38	-2.31	0.0454	Hmgcs1	3-hydroxy-3-methylglutaryl-Coenzyme A synthase 1	Coding
TC1600001134.mm.2	7.02	8.23	-2.32	0.0229	Coro7	coronin 7	Multiple_Complex
TC1100000900.mm.2	9.62	10.84	-2.32	0.0019	Per1	period circadian clock 1	Coding
TC0100001195.mm.2	5.67	6.88	-2.33	0.0093	Rbbp5	retinoblastoma binding protein 5	Coding
TC0300001953.mm.2	12.44	13.66	-2.33	0.0406	Elf2	E74-like factor 2	Multiple_Complex
TC0900002604.mm.2	4.26	5.49	-2.34	0.042	Aqp9	aquaporin 9	Multiple_Complex
TC1100002659.mm.2	7.01	8.23	-2.34	0.0361	Cnot6	CCR4-NOT transcription complex, subunit 6	Multiple_Complex
TC1100000500.mm.2	4.68	5.92	-2.36	0.0027	Mgat1	mannoside acetylglucosaminyltransferase 1	Multiple_Complex
TC0200001829.mm.2	6.43	7.67	-2.36	0.0095	Ctdspl2	CTD (carboxy-terminal domain, RNA polymerase II, polypeptide A) small phosphatase like 2	Multiple_Complex
TC0X00000051.mm.2	10.18	11.42	-2.37	0.0439	Shroom4	shroom family member 4	Multiple_Complex
TC0100003170.mm.2	8.33	9.58	-2.37	0.0173	Nek7	NIMA (never in mitosis gene a)-related expressed kinase 7	Multiple_Complex
TC0500001308.mm.2	2.94	4.19	-2.37	0.0097	2410131K14Rik	RIKEN cDNA 2410131K14 gene	Coding
TC1700002814.mm.2	7.98	9.23	-2.39	0.0289	C4b	complement component 4B (Chido blood group)	Multiple_Complex
TC0900002738.mm.2	11.36	12.61	-2.39	0.0008	Tmem30a	transmembrane protein 30A	Multiple_Complex
TC0600002656.mm.2	5.14	6.39	-2.39	0.0028	Arhgap25	Rho GTPase activating protein 25	Multiple_Complex
TC0400000580.mm.2	7.54	8.79	-2.39	0.0223	Slc44a1	solute carrier family 44, member 1	Multiple_Complex
TC1100000473.mm.2	8.66	9.92	-2.4	0.0134	Med7	mediator complex subunit 7	Multiple_Complex
TC1400002740.mm.2	8.38	9.65	-2.4	0.0446	Dock9	dedicator of cytokinesis 9	Coding
TC1900000426.mm.2	11.12	12.38	-2.4	0.0211	Slc1a1	solute carrier family 1 (neuronal/epithelial high affinity glutamate transporter, system Xag), member 1	Multiple_Complex
TC1200002101.mm.2	11.03	12.31	-2.41	0.0288	0610007P14Rik	RIKEN cDNA 0610007P14 gene	Multiple_Complex
TC1300001298.mm.2	7.28	8.56	-2.43	0.0283	Arl15	ADP-ribosylation factor-like 15	Coding
TC1400002060.mm.2	3.45	4.73	-2.43	0.001	4931414P19Rik	RIKEN cDNA 4931414P19 gene	Coding
TC0100001138.mm.2	8.66	9.94	-2.43	0.0005	Ubxn4	UBX domain protein 4	Coding
TC0400003683.mm.2	8.56	9.85	-2.45	0.0063	Ppp1r8	protein phosphatase 1, regulatory (inhibitor) subunit 8	Multiple_Complex
TC1300002141.mm.2	12.65	13.94	-2.45	0.0497	Ctla2b	cytotoxic T lymphocyte-associated protein 2 beta	Coding
TC1400000072.mm.2	9.24	10.54	-2.46	0.044	Abhd6	abhydrolase domain containing 6	Coding
TC0200002089.mm.2	5.14	6.44	-2.46	0.0399	Ism1	isthmin 1 homolog (zebrafish)	Multiple_Complex
TC0900003342.mm.2	8.59	9.89	-2.47	0.0197	Syncrip	synaptotagmin binding, cytoplasmic RNA interacting protein	Multiple_Complex
TC0X00000335.mm.2	6.76	8.06	-2.47	0.0393	Nkap	NFKB activating protein	Multiple_Complex
TC1500002191.mm.2	8.23	9.53	-2.48	0.0052	Prkag1	protein kinase, AMP-activated, gamma 1 non-catalytic subunit	Coding
TC0600000565.mm.2	3.54	4.85	-2.48	0.0244	Gimap9	GTPase, IMAP family member 9	Coding
TC0800000516.mm.2	11.01	12.32	-2.49	0.039	Sorbs2	sorbin and SH3 domain containing 2	Multiple_Complex
TC0500003722.mm.2	5.12	6.44	-2.49	0.0252	Medag	mesenteric estrogen dependent adipogenesis	Multiple_Complex
TC0200004565.mm.2	9.02	10.34	-2.49	0.041	Nphp1	nephronophthisis 1 (juvenile) homolog (human)	Multiple_Complex
TC1000001010.mm.2	4.3	5.62	-2.49	0.0254	A230046K03Rik	RIKEN cDNA A230046K03 gene	Coding
TC0500003563.mm.2	6.87	8.19	-2.49	0.004	Usp42	ubiquitin specific peptidase 42	Multiple_Complex
TC0500003369.mm.2	10.05	11.37	-2.5	0.0434	Gtf2i	general transcription factor II I	Multiple_Complex
TC0500000981.mm.2	6.77	8.09	-2.5	0.0451	Cops4	COP9 (constitutive photomorphogenic) homolog, subunit 4 (Arabidopsis thaliana)	Multiple_Complex
TC0600001787.mm.2	9.95	11.28	-2.5	0.0303	Samd9l	sterile alpha motif domain containing 9-like	Coding
TC1000003019.mm.2	8.47	9.81	-2.53	0.0466	Irak3	interleukin-1 receptor-associated kinase 3	Multiple_Complex
TC1500000081.mm.2	6.84	8.18	-2.53	0.0436	Rad1	RAD1 checkpoint DNA exonuclease	Multiple_Complex
TC0200000634.mm.2	3.86	5.2	-2.54	0.0095	Cntrl	centriolin	Multiple_Complex
TC1900000397.mm.2	12.94	14.29	-2.55	0.0484	Tmem252	transmembrane protein 252	Coding
TC1200002267.mm.2	9.73	11.08	-2.56	0.0044	Ddx24	DEAD (Asp-Glu-Ala-Asp) box polypeptide 24	Coding
TC1500000417.mm.2	5.97	7.33	-2.57	0.0074	D15Ertd621e	DNA segment, Chr 15, ERATO Doi 621, expressed	Coding
TC1200000201.mm.2	4.47	5.83	-2.57	0.0077	Klf11	Kruppel-like factor 11	Coding
TC0200004241.mm.2	10.35	11.72	-2.57	0.0365	Hipk3; Mir1902	homeodomain interacting protein kinase 3; microRNA 1902	Multiple_Complex
TC1000001596.mm.2	7.29	8.66	-2.58	0.0022	Stat2	signal transducer and activator of transcription 2	Coding
TC0500002859.mm.2	5.72	7.09	-2.59	0.0296	Wdfy3	WD repeat and FYVE domain containing 3	Multiple_Complex
TC1500001136.mm.2	8.27	9.64	-2.59	0.0287	Ghr	growth hormone receptor	Multiple_Complex
TC0500000971.mm.2	6.01	7.39	-2.6	0.0002	Enoph1	enolase-phosphatase 1	Multiple_Complex
TC0200005120.mm.2	4.13	5.51	-2.61	0.0138	Wfdc6a	WAP four-disulfide core domain 6A	Coding
TC1300002327.mm.2	4.96	6.35	-2.61	0.0275			Coding
TC0800002153.mm.2	12.22	13.61	-2.62	0.0074	Ankrd37	ankyrin repeat domain 37	Multiple_Complex
TC1800000306.mm.2	7.97	9.38	-2.65	0.0118	Ctnna1	catenin (cadherin associated protein), alpha 1	Multiple_Complex
TC0800001901.mm.2	7.11	8.52	-2.65	0.009	Adam9	a disintegrin and metallopeptidase domain 9 (meltrin gamma)	Coding
TC0200002143.mm.2	3.43	4.84	-2.66	0.0067	Mgme1	mitochondrial genome maintainance exonuclease 1	Coding
TC0200002146.mm.2	10.03	11.44	-2.66	0.0449	Pet117; Csrp2bp	PET117 homolog (S. cerevisiae); cysteine and glycine-rich protein 2 binding protein	Multiple_Complex
TC0X00000273.mm.2	4.64	6.06	-2.67	0.0053	Spin2f	spindlin family, member 2F [Source:MGI Symbol;Acc:MGI:3780958]; spindlin family, member 2F	Coding
TC1200001666.mm.2	7.53	8.96	-2.69	0.046	Zfp277	zinc finger protein 277	Multiple_Complex
TC0900000033.mm.2	5.2	6.62	-2.69	0.0225	Casp12	caspase 12	Multiple_Complex
TC1500000248.mm.2	5.36	6.8	-2.7	0.0445	Vps13b	vacuolar protein sorting 13B (yeast)	Multiple_Complex
TC1500000301.mm.2	9.42	10.85	-2.71	0.0297	Dcaf13	DDB1 and CUL4 associated factor 13	Coding
TC0200004229.mm.2	7.19	8.63	-2.71	0.0197	Caprin1	cell cycle associated protein 1	Multiple_Complex
TC1200001704.mm.2	4.24	5.69	-2.72	0.0083	Prkd1	protein kinase D1	Coding
TC0700000058.mm.2	5.61	7.05	-2.72	0.0394	Epn1	epsin 1	Multiple_Complex
TC0500000589.mm.2	5.65	7.1	-2.72	0.0069	Pgm1	phosphoglucomutase 1	Multiple_Complex
TC0100003202.mm.2	6.95	8.4	-2.73	0.034	Cdc73	cell division cycle 73, Paf1/RNA polymerase II complex component	Multiple_Complex
TC0700004530.mm.2	5.3	6.75	-2.73	0.0158	Irf7	interferon regulatory factor 7	Multiple_Complex
TC1000002003.mm.2	9.46	10.91	-2.73	0.0171	Amd2	S-adenosylmethionine decarboxylase 2	Coding
TC0700003420.mm.2	7.95	9.4	-2.73	0.0158	Tjp1	tight junction protein 1	Multiple_Complex
TC1300002197.mm.2	7.73	9.19	-2.74	0.0189	Zfp367	zinc finger protein 367	Multiple_Complex
TC0300000635.mm.2	5.89	7.35	-2.75	0.0375	Ctso	cathepsin O	Multiple_Complex
TC1300002597.mm.2	5.9	7.37	-2.76	0.0121	Ppwd1	peptidylprolyl isomerase domain and WD repeat containing 1	Multiple_Complex
TC0200002538.mm.2	7.55	9.03	-2.78	0.0121	Pcif1	PDX1 C-terminal inhibiting factor 1	Multiple_Complex
TC0400003611.mm.2	6.2	7.68	-2.79	0.0103	Tmem39b	transmembrane protein 39b	Multiple_Complex
TC0800003060.mm.2	6.83	8.32	-2.8	0.0251	Car5a	carbonic anhydrase 5a, mitochondrial	Multiple_Complex
TC0900001927.mm.2	9.79	11.28	-2.81	0.0478	Herpud2	HERPUD family member 2	Multiple_Complex
TC0100001498.mm.2	7.65	9.14	-2.81	0.0408	F5	coagulation factor V	Coding
TC0700002042.mm.2	3.59	5.09	-2.82	0.0111	Lrrc56	leucine rich repeat containing 56	Multiple_Complex
TC0400000484.mm.2	4.24	5.74	-2.82	0.0076	Polr1e	polymerase (RNA) I polypeptide E	Multiple_Complex
TC0300002173.mm.2	12.56	14.06	-2.83	0.0412	Golim4	golgi integral membrane protein 4	Multiple_Complex
TC0600001422.mm.2	4.93	6.44	-2.84	0.0076	C1ra	complement component 1, r subcomponent A	Coding
TC0400003000.mm.2	7.87	9.38	-2.85	0.0274	Hacd4	3-hydroxyacyl-CoA dehydratase 4	Multiple_Complex
TC0400002626.mm.2	4.92	6.44	-2.87	0.0431	Tex10	testis expressed gene 10	Multiple_Complex
TC0700001264.mm.2	8.81	10.33	-2.88	0.0297	Fzd4	frizzled homolog 4 (Drosophila)	Coding
TC0X00003371.mm.2	8.49	10.02	-2.89	0.0482	Msl3	male-specific lethal 3 homolog (Drosophila)	Multiple_Complex
TC0600001193.mm.2	7.12	8.65	-2.89	0.0307	Itpr1	inositol 1,4,5-trisphosphate receptor 1	Multiple_Complex
TC1300002055.mm.2	4.82	6.36	-2.91	0.0024	Lman2	lectin, mannose-binding 2	Multiple_Complex
TC1000001934.mm.2	5.11	6.65	-2.91	0.0007	Rnf146	ring finger protein 146	Coding
TC0800001586.mm.2	8.75	10.3	-2.92	0.0237	Pard3	par-3 family cell polarity regulator	Multiple_Complex
TC0400001570.mm.2	7.22	8.77	-2.93	0.0243	Srsf4	serine/arginine-rich splicing factor 4	Multiple_Complex
TC1400000340.mm.2	10.92	12.48	-2.96	0.006	Ncoa4	nuclear receptor coactivator 4	Coding
TC0100001877.mm.2	7.98	9.54	-2.96	0.0094	Plxna2	plexin A2	Multiple_Complex
TC0300000161.mm.2	9.97	11.54	-2.96	0.0465	Tnfsf10	tumor necrosis factor (ligand) superfamily, member 10	Multiple_Complex
TC1000003152.mm.2	9.42	10.99	-2.98	0.0368	Pa2g4	proliferation-associated 2G4	Multiple_Complex
TC0200001134.mm.2	12.33	13.9	-2.98	0.0196	Plekha3	pleckstrin homology domain-containing, family A (phosphoinositide binding specific) member 3	Multiple_Complex
TC0200002359.mm.2	5.31	6.88	-2.98	0.048	Itch	itchy, E3 ubiquitin protein ligase	Multiple_Complex
TC0100000428.mm.2	3.24	4.82	-2.98	0.0041	Aox3	aldehyde oxidase 3	Multiple_Complex
TC0800000345.mm.2	6.47	8.05	-2.98	0.0105	Erlin2	ER lipid raft associated 2	Coding
TC0600003342.mm.2	6.73	8.3	-2.99	0.0209	Eps8	epidermal growth factor receptor pathway substrate 8	Multiple_Complex
TC0600002392.mm.2	7.92	9.51	-3.01	0.0308	Snca	synuclein, alpha	Coding
TC1500000676.mm.2	5.4	7	-3.02	0.0261	Kdelr3	KDEL (Lys-Asp-Glu-Leu) endoplasmic reticulum protein retention receptor 3	Coding
TC1700000973.mm.2	8.75	10.35	-3.03	0.0358	Rab5a	RAB5A, member RAS oncogene family	Coding
TC0700004003.mm.2	6.35	7.96	-3.06	0.0062	Gm18853	GTPase, very large interferon inducible 1 pseudogene	Multiple_Complex
TC1100001169.mm.2	3.21	4.82	-3.06	0.0033	Lyrm9	LYR motif containing 9	Multiple_Complex
TC0500001233.mm.2	10.53	12.14	-3.06	0.0218	Ankrd13a	ankyrin repeat domain 13a	Multiple_Complex
TC0400000867.mm.2	9.93	11.55	-3.07	0.0027	Rraga	Ras-related GTP binding A	Coding
TC1800001539.mm.2	5.73	7.36	-3.08	0.0076	4930503L19Rik	RIKEN cDNA 4930503L19 gene	Coding
TC0200003666.mm.2	4.37	5.99	-3.08	0.0198	Scn3a	sodium channel, voltage-gated, type III, alpha	Multiple_Complex
TC1100003776.mm.2	9.37	10.99	-3.08	0.008	Dnajc7	DnaJ (Hsp40) homolog, subfamily C, member 7	Multiple_Complex
TC1400000336.mm.2	5.5	7.13	-3.09	0.0018	Galnt15	UDP-N-acetyl-alpha-D-galactosamine:polypeptide N-acetylgalactosaminyltransferase 15	Coding
TC1600000558.mm.2	7.76	9.39	-3.09	0.016	Tmem39a	transmembrane protein 39a	Multiple_Complex
TC1600000386.mm.2	2.98	4.61	-3.1	0.0119	Hrasls	HRAS-like suppressor	Multiple_Complex
TC1500000835.mm.2	5.08	6.71	-3.11	0.001	Tbc1d22a	TBC1 domain family, member 22a	Coding
TC1800001628.mm.2	3.57	5.22	-3.12	0.0431	8030462N17Rik	RIKEN cDNA 8030462N17 gene	Coding
TC0200005013.mm.2	7.38	9.03	-3.13	0.03	Samhd1	SAM domain and HD domain, 1	Multiple_Complex
TC0900000279.mm.2	5.01	6.66	-3.14	0.003	Prdm10	PR domain containing 10	Multiple_Complex
TC0X00001501.mm.2	11.95	13.6	-3.16	0.0012	Alas2	aminolevulinic acid synthase 2, erythroid	Multiple_Complex
TC0100000703.mm.2	4.88	6.54	-3.16	0.0007	Rhbdd1	rhomboid domain containing 1	Multiple_Complex
TC1300000724.mm.2	9.18	10.84	-3.16	0.0341	Naa35	N(alpha)-acetyltransferase 35, NatC auxiliary subunit	Multiple_Complex
TC1900001552.mm.2	6.02	7.69	-3.18	0.0086	Chuk	conserved helix-loop-helix ubiquitous kinase	Multiple_Complex
TC1300001921.mm.2	9.82	11.5	-3.19	0.0019	Nup153	nucleoporin 153	Multiple_Complex
TC0500000466.mm.2	7.22	8.9	-3.19	0.0189	Bst1	bone marrow stromal cell antigen 1	Multiple_Complex
TC1100001329.mm.2	5.49	7.17	-3.2	0.0113	Ska2	spindle and kinetochore associated complex subunit 2	Multiple_Complex
TC0600001308.mm.2	8.48	10.16	-3.21	0.0035	8430408G22Rik	RIKEN cDNA 8430408G22 gene	Coding
TC1300002249.mm.2	6.23	7.91	-3.22	0.0177	Zfp874a	zinc finger protein 874a	Coding
TC0X00000522.mm.2	5.45	7.15	-3.24	0.0305	Slc9a6	solute carrier family 9 (sodium/hydrogen exchanger), member 6	Coding
TC0900001114.mm.2	6.32	8.02	-3.24	0.0424	Dopey1	dopey family member 1	Multiple_Complex
TC1700002809.mm.2	9.93	11.62	-3.24	0.0016	March2	membrane-associated ring finger (C3HC4) 2	Multiple_Complex
TC0600003536.mm.2	7.41	9.11	-3.25	0.0133	Clec1b	C-type lectin domain family 1, member b	Coding
TC0700000847.mm.2	7.25	8.95	-3.26	0.0128	Gys1	glycogen synthase 1, muscle	Multiple_Complex
TC1500001401.mm.2	6.29	8	-3.26	0.0184	Rrm2b	ribonucleotide reductase M2 B (TP53 inducible)	Multiple_Complex
TC0X00001798.mm.2	5.81	7.51	-3.26	0.0148	Tbc1d25	TBC1 domain family, member 25	Multiple_Complex
TC1300000912.mm.2	7.22	8.93	-3.27	0.0024	Ell2	elongation factor RNA polymerase II 2	Coding
TC1900000504.mm.2	6.12	7.83	-3.28	0.012	Ifit1	interferon-induced protein with tetratricopeptide repeats 1	Coding
TC0400000869.mm.2	7.57	9.29	-3.3	0.0193	Dennd4c	DENN/MADD domain containing 4C	Multiple_Complex
TC1100002064.mm.2	5.16	6.88	-3.3	0.0207	Fn3krp	fructosamine 3 kinase related protein	Multiple_Complex
TC0300002926.mm.2	4.29	6.01	-3.3	0.0349	Enpep	glutamyl aminopeptidase	Multiple_Complex
TC0900000606.mm.2	5.15	6.87	-3.3	0.007	Fdxacb1	ferredoxin-fold anticodon binding domain containing 1	Multiple_Complex
TC1900000866.mm.2	7.5	9.25	-3.35	0.0336	Grk5	G protein-coupled receptor kinase 5	Coding
TC0X00001799.mm.2	8.68	10.42	-3.35	0.0409	Ebp	phenylalkylamine Ca2+ antagonist (emopamil) binding protein	Multiple_Complex
TC1000003069.mm.2	8.53	10.28	-3.35	0.0369	Usp15	ubiquitin specific peptidase 15	Multiple_Complex
TC1100001131.mm.2	7.08	8.82	-3.35	0.0364	Nufip2	nuclear fragile X mental retardation protein interacting protein 2	Multiple_Complex
TC1100004289.mm.2	10.5	12.25	-3.35	0.0011	B3gnt2	UDP-GlcNAc:betaGal beta-1,3-N-acetylglucosaminyltransferase 2	Multiple_Complex
TC1100002679.mm.2	7.37	9.12	-3.36	0.0024	Zfp354c	zinc finger protein 354C	Multiple_Complex
TC0600001322.mm.2	5.96	7.71	-3.37	0.0204	Hnrnpf	heterogeneous nuclear ribonucleoprotein F	Coding
TC1500001520.mm.2	6.62	8.39	-3.39	0.0491	Samd12	sterile alpha motif domain containing 12	Multiple_Complex
TC1000000165.mm.2	4.35	6.14	-3.45	0.0018	Hbs1l	Hbs1-like (S. cerevisiae)	Coding
TC0X00000398.mm.2	4.03	5.84	-3.49	0.0321	Stag2	stromal antigen 2	Multiple_Complex
TC1000000156.mm.2	9	10.8	-3.49	0.0007	Bclaf1	BCL2-associated transcription factor 1	Multiple_Complex
TC1300001737.mm.2	6.6	8.4	-3.49	0.0227	Exoc2	exocyst complex component 2	Coding
TC1100003318.mm.2	8.81	10.62	-3.5	0.0229	Wsb1	WD repeat and SOCS box-containing 1	Multiple_Complex
TC1400001102.mm.2	4.4	6.22	-3.52	0.0351	Mtrf1	mitochondrial translational release factor 1	Coding
TC0500000819.mm.2	4.84	6.66	-3.54	0.0333	Slc4a4	solute carrier family 4 (anion exchanger), member 4	Multiple_Complex
TC1500000021.mm.2	7.35	9.18	-3.55	0.0135	Prkaa1	protein kinase, AMP-activated, alpha 1 catalytic subunit	Coding
TC1000002907.mm.2	7.65	9.48	-3.57	0.0449	Cnot2	CCR4-NOT transcription complex, subunit 2	Multiple_Complex
TC1800000111.mm.2	6.91	8.75	-3.58	0.0183	Impact	impact, RWD domain protein	Multiple_Complex
TC0100003443.mm.2	5.98	7.83	-3.59	0.0051	Dcaf6	DDB1 and CUL4 associated factor 6	Multiple_Complex
TC0600001712.mm.2	6.5	8.35	-3.6	0.0164	Lyrm5	LYR motif containing 5	Multiple_Complex
TC1900001617.mm.2	9.86	11.72	-3.63	0.0008	Nt5c2	5-nucleotidase, cytosolic II; 5'-nucleotidase, cytosolic II	Multiple_Complex
TC0300002939.mm.2	6.16	8.02	-3.63	0.0036	Sec24b	Sec24 related gene family, member B (S. cerevisiae)	Multiple_Complex
TC0400000501.mm.2	7.75	9.63	-3.67	0.0262	Ncbp1	nuclear cap binding protein subunit 1	Multiple_Complex
TC1100003086.mm.2	4.45	6.33	-3.68	0.0063	Slc16a13	solute carrier family 16 (monocarboxylic acid transporters), member 13	Coding
TC1600000168.mm.2	3.6	5.5	-3.71	0.0303	Mpv17l	Mpv17 transgene, kidney disease mutant-like	Coding
TC1500001091.mm.2	4.91	6.81	-3.72	0.0448	Zfp740	zinc finger protein 740	Multiple_Complex
TC0200003339.mm.2	3.66	5.56	-3.72	0.0448	Pbx3	pre B cell leukemia homeobox 3	Multiple_Complex
TC0600002742.mm.2	5.55	7.46	-3.76	0.0492	Rbsn	rabenosyn, RAB effector	Multiple_Complex
TC1000002046.mm.2	7.38	9.29	-3.77	0.0007	Cdc40	cell division cycle 40	Coding
TC1200001974.mm.2	3.81	5.73	-3.79	0.0451	Tmem229b	transmembrane protein 229B	Multiple_Complex
TC0200001002.mm.2	10.3	12.22	-3.79	0.0407	Nostrin	nitric oxide synthase trafficker	Multiple_Complex
TC1000001089.mm.2	4.81	6.74	-3.81	0.0128	Uhrf1bp1l	UHRF1 (ICBP90) binding protein 1-like	Multiple_Complex
TC1400002634.mm.2	9.17	11.11	-3.84	0.0244	Fbxl3	F-box and leucine-rich repeat protein 3	Multiple_Complex
TC0700002028.mm.2	7.26	9.21	-3.86	0.0119	Psmd13	proteasome (prosome, macropain) 26S subunit, non-ATPase, 13	Multiple_Complex
TC1800001541.mm.2	4.05	6.01	-3.89	0.0009	Poli	polymerase (DNA directed), iota	Coding
TC1300000132.mm.2	5.43	7.42	-3.96	0.0005	Vps41	vacuolar protein sorting 41 (yeast)	Multiple_Complex
TC1100002379.mm.2	8.46	10.45	-3.97	0.0271	Papolg	poly(A) polymerase gamma	Multiple_Complex
TC1100001802.mm.2	3.92	5.92	-4	0.0085	Helz	helicase with zinc finger domain	Multiple_Complex
TC0100003401.mm.2	10.95	12.96	-4.01	0.0224	Fmo1	flavin containing monooxygenase 1	Multiple_Complex
TC0200001049.mm.2	7.84	9.85	-4.04	0.0368	Rapgef4	Rap guanine nucleotide exchange factor (GEF) 4	Multiple_Complex
TC0400003187.mm.2	4.36	6.39	-4.08	0.0467	Prkaa2	protein kinase, AMP-activated, alpha 2 catalytic subunit	Multiple_Complex
TC1000000031.mm.2	3.61	5.64	-4.1	0.0446	Gm10097	predicted gene 10097 [Source:MGI Symbol;Acc:MGI:3642295]	Coding
TC1500000821.mm.2	3.46	5.5	-4.1	0.0116	Ppara	peroxisome proliferator activated receptor alpha	Multiple_Complex
TC0200000250.mm.2	8.46	10.51	-4.14	0.0138	Cacnb2	calcium channel, voltage-dependent, beta 2 subunit	Multiple_Complex
TC1100003251.mm.2	7.74	9.8	-4.18	0.0102	Gosr1	golgi SNAP receptor complex member 1	Multiple_Complex
TC1200000688.mm.2	7.1	9.18	-4.22	5.79e-05	Fut8	fucosyltransferase 8	Multiple_Complex
TC1100000009.mm.2	11.46	13.54	-4.23	0.0362	Pik3ip1	phosphoinositide-3-kinase interacting protein 1	Multiple_Complex
TC0600002066.mm.2	3.63	5.71	-4.24	0.0146	Slc13a4	solute carrier family 13 (sodium/sulfate symporters), member 4	Multiple_Complex
TC0700002708.mm.2	11.9	13.99	-4.26	0.0204	Actn4	actinin alpha 4	Multiple_Complex
TC1100001741.mm.2	5.59	7.69	-4.29	0.0484	Mettl2	methyltransferase like 2	Multiple_Complex
TC0700003045.mm.2	9.03	11.14	-4.3	0.0287	Uevld	UEV and lactate/malate dehyrogenase domains	Multiple_Complex
TC0900000672.mm.2	7.12	9.24	-4.34	0.0215	Fbxo22	F-box protein 22	Multiple_Complex
TC1300000647.mm.2	7.77	9.89	-4.35	0.0068	Zfp346	zinc finger protein 346	Multiple_Complex
TC0600000657.mm.2	5.91	8.04	-4.35	0.0456	Znrf2	zinc and ring finger 2	Multiple_Complex
TC0900001463.mm.2	5.32	7.45	-4.38	0.0081	Setd2	SET domain containing 2	Multiple_Complex
TC0400003741.mm.2	5.42	7.56	-4.39	0.0047	Sepn1	selenoprotein N, 1	Multiple_Complex
TC0500003436.mm.2	4.57	6.72	-4.44	0.0046	Muc3a; A630081J09Rik	mucin 3A, cell surface associated [Source:MGI Symbol;Acc:MGI:3588263]; RIKEN cDNA A630081J09 gene	Coding
TC0100002894.mm.2	5.36	7.53	-4.52	0.0055	Bcl2	B cell leukemia/lymphoma 2	Multiple_Complex
TC1400000341.mm.2	3.31	5.49	-4.53	0.0218	Parg	poly (ADP-ribose) glycohydrolase	Multiple_Complex
TC0300002485.mm.2	8.7	10.91	-4.61	0.0098	Rprd2	regulation of nuclear pre-mRNA domain containing 2	Multiple_Complex
TC0500002919.mm.2	10.41	12.63	-4.66	0.0003	Tgfbr3	transforming growth factor, beta receptor III	Multiple_Complex
TC1300000054.mm.2	4.71	6.93	-4.67	0.009	Dip2c	DIP2 disco-interacting protein 2 homolog C (Drosophila)	Multiple_Complex
TC0900001720.mm.2	5.69	7.93	-4.72	0.026	Birc2	baculoviral IAP repeat-containing 2	Coding
TC1100001442.mm.2	8.88	11.13	-4.77	0.0356	Lrrc59	leucine rich repeat containing 59	Multiple_Complex
TC0100003193.mm.2	8.16	10.43	-4.83	0.0182	Cfh	complement component factor h	Multiple_Complex
TC0800001797.mm.2	5.24	7.52	-4.88	0.0022	Angpt2	angiopoietin 2	Multiple_Complex
TC0X00002710.mm.2	7.87	10.2	-5.01	0.0476	Slc7a3	solute carrier family 7 (cationic amino acid transporter, y+ system), member 3	Multiple_Complex
TC1300001836.mm.2	4.77	7.11	-5.07	0.034	Bloc1s5	biogenesis of lysosomal organelles complex-1, subunit 5, muted	Coding
TC0100002314.mm.2	6.26	8.6	-5.08	0.028	Gls	glutaminase	Multiple_Complex
TC0700003590.mm.2	3.68	6.03	-5.1	0.0019	Rccd1	RCC1 domain containing 1	Multiple_Complex
TC0600002315.mm.2	3.37	5.73	-5.14	0.0335	Fkbp14	FK506 binding protein 14	Multiple_Complex
TC1200000588.mm.2	8.09	10.46	-5.16	0.0058	Tmx1	thioredoxin-related transmembrane protein 1	Multiple_Complex
TC1100002713.mm.2	4.91	7.28	-5.19	0.0023	Olfr1372-ps1	olfactory receptor 1372, pseudogene 1	Multiple_Complex
TC0900002887.mm.2	6.18	8.56	-5.2	0.011	Zbtb38; E030011O05Rik	zinc finger and BTB domain containing 38; RIKEN cDNA E030011O05 gene	Multiple_Complex
TC0600002340.mm.2	4.27	6.65	-5.24	0.0268	Kbtbd2	kelch repeat and BTB (POZ) domain containing 2	Multiple_Complex
TC1400001550.mm.2	6.12	8.51	-5.24	0.0358	Ndst2	N-deacetylase/N-sulfotransferase (heparan glucosaminyl) 2	Coding
TC1900000443.mm.2	7.38	9.78	-5.28	0.0107	Ric1	RAB6A GEF complex partner 1	Multiple_Complex
TC0600001733.mm.2	7.37	9.81	-5.41	0.0062	Fgfr1op2	FGFR1 oncogene partner 2	Multiple_Complex
TC0100001955.mm.2	8.56	11	-5.44	0.0089	Arfgef1	ADP-ribosylation factor guanine nucleotide-exchange factor 1(brefeldin A-inhibited)	Multiple_Complex
TC0300001645.mm.2	3.93	6.38	-5.45	0.011	Zfand1	zinc finger, AN1-type domain 1	Multiple_Complex
TC1700002167.mm.2	3.35	5.8	-5.45	0.0006	Polh	polymerase (DNA directed), eta (RAD 30 related)	Coding
TC1800000825.mm.2	7.89	10.34	-5.46	0.0079	Pias2	protein inhibitor of activated STAT 2	Multiple_Complex
TC0500001131.mm.2	4	6.45	-5.47	0.0446	Zfp605	zinc finger protein 605	Multiple_Complex
TC0100002488.mm.2	7.17	9.63	-5.49	0.001	Kansl1l	KAT8 regulatory NSL complex subunit 1-like	Multiple_Complex
TC0300001531.mm.2	6.73	9.2	-5.54	0.0092	Zzz3	zinc finger, ZZ domain containing 3	Multiple_Complex
TC1000000365.mm.2	6.65	9.16	-5.69	0.0375	Mical1	microtubule associated monooxygenase, calponin and LIM domain containing 1	Multiple_Complex
TC0500001645.mm.2	4.77	7.29	-5.72	0.0002	Cnpy4	canopy 4 homolog (zebrafish)	Multiple_Complex
TC0800001297.mm.2	6.54	9.07	-5.78	0.0216	Txnl4b	thioredoxin-like 4B	Coding
TC1200001722.mm.2	6.01	8.57	-5.88	0.0121	Hectd1	HECT domain containing 1	Multiple_Complex
TC0500003186.mm.2	6.75	9.31	-5.92	0.016	Trafd1	TRAF type zinc finger domain containing 1	Multiple_Complex
TC0900001442.mm.2	5.07	7.66	-6.02	0.0015	Cdc25a	cell division cycle 25A	Coding
TC0700000733.mm.2	6.72	9.31	-6.04	0.0124	Zfp788	zinc finger protein 788	Coding
TC1500001690.mm.2	6.86	9.46	-6.07	0.0035	Ptk2	PTK2 protein tyrosine kinase 2	Multiple_Complex
TC0200002937.mm.2	8.17	10.8	-6.18	0.0101	Taf3	TAF3 RNA polymerase II, TATA box binding protein (TBP)-associated factor	Multiple_Complex
TC0600001877.mm.2	4.25	6.9	-6.29	0.02	Gpr85	G protein-coupled receptor 85	Multiple_Complex
TC1700002315.mm.2	5.48	8.15	-6.35	0.0208	Lrg1	leucine-rich alpha-2-glycoprotein 1	Coding
TC1800000257.mm.2	4.64	7.32	-6.38	0.0016	Map3k2	mitogen-activated protein kinase kinase kinase 2	Multiple_Complex
TC0400003475.mm.2	9.62	12.3	-6.39	0.049	Mfsd2a	major facilitator superfamily domain containing 2A	Multiple_Complex
TC1200000626.mm.2	6.59	9.27	-6.4	0.0117	Ppm1a	protein phosphatase 1A, magnesium dependent, alpha isoform	Coding
TC0300002595.mm.2	5.18	7.89	-6.54	0.0143	Ptgfrn	prostaglandin F2 receptor negative regulator	Multiple_Complex
TC0400000114.mm.2	5.96	8.82	-7.26	0.0256	Triqk	triple QxxK/R motif containing	Multiple_Complex
TC1200001047.mm.2	3.74	6.6	-7.27	0.0198	Serpina3n	serine (or cysteine) peptidase inhibitor, clade A, member 3N	Coding
TC0800001544.mm.2	3.66	6.66	-8.03	0.0409	Cog2	component of oligomeric golgi complex 2	Multiple_Complex
TC0100000725.mm.2	5.35	8.4	-8.31	0.0055	Fbxo36	F-box protein 36	Multiple_Complex
TC0900002533.mm.2	3.78	6.86	-8.45	0.0074	Rab8b	RAB8B, member RAS oncogene family	Multiple_Complex
TC1100000168.mm.2	5.42	8.5	-8.49	0.0011	Cnrip1	cannabinoid receptor interacting protein 1	Multiple_Complex
TC0900000892.mm.2	5.73	8.83	-8.55	0.0412	Rora	RAR-related orphan receptor alpha	Multiple_Complex
TC1500001238.mm.2	4.56	7.75	-9.14	0.034	Cdh6	cadherin 6	Coding
TC0700002924.mm.2	3.67	6.89	-9.32	0.0123	Zfp141	zinc finger protein 141	Multiple_Complex
TC0100001058.mm.2	4.59	7.88	-9.8	0.0271	Nifk	nucleolar protein interacting with the FHA domain of MKI67	Coding
TC1300001410.mm.2	5.46	8.87	-10.65	0.0312	Wdr37	WD repeat domain 37	Multiple_Complex
TC1900001418.mm.2	5.92	9.35	-10.76	0.017	Ch25h	cholesterol 25-hydroxylase	Coding
TC1600001679.mm.2	4.12	7.59	-11.06	0.0023	Pvrl3	poliovirus receptor-related 3	Multiple_Complex
TC0200003115.mm.2	5.73	9.25	-11.42	0.0062	Ehmt1	euchromatic histone methyltransferase 1	Multiple_Complex
TC0200002310.mm.2	6.3	9.82	-11.46	0.0022	Tm9sf4	transmembrane 9 superfamily protein member 4	Multiple_Complex
TC0900002519.mm.2	3.37	6.97	-12.1	0.0013	Trip4	thyroid hormone receptor interactor 4	Multiple_Complex
TC0200004213.mm.2	4.93	8.55	-12.33	0.0461	Trim44	tripartite motif-containing 44	Multiple_Complex
TC1000001587.mm.2	4.47	8.27	-13.95	0.0125	Baz2a	bromodomain adjacent to zinc finger domain, 2A	Coding
TC0200001352.mm.2	3.48	7.28	-13.95	0.0193	Nup160	nucleoporin 160	Multiple_Complex
TC1500002223.mm.2	6.85	10.87	-16.2	0.0347	Lima1	LIM domain and actin binding 1	Multiple_Complex
TC0200003590.mm.2	7.35	11.5	-17.73	0.0012	Wdsub1	WD repeat, SAM and U-box domain containing 1	Multiple_Complex
TC0900000959.mm.2	5.73	9.91	-18.05	0.0258	Zfp280d	zinc finger protein 280D	Multiple_Complex
TC1000001684.mm.2	5.27	9.54	-19.27	0.0004	Syne1	spectrin repeat containing, nuclear envelope 1	Multiple_Complex
TC0300002489.mm.2	5.38	9.72	-20.25	0.0119	Ciart	circadian associated repressor of transcription	Coding
TC0500002068.mm.2	6.03	10.48	-21.78	0.0191	Fam126a	family with sequence similarity 126, member A	Multiple_Complex
TC0200003303.mm.2	5.98	14.68	-415.53	0.0152	Lcn2	lipocalin 2	Multiple_Complex

## Sheet: RES_vs_SS
#%result_name=Analysis_1
#%array_type=Clariom_S_Mouse
#%annotation=Clariom_S_Mouse.r1.na36.mm10.a1.transcript.csv
#%comparison=RES vs SS
ID	RES Avg (log2)	SS Avg (log2)	Fold Change	P-val	Gene Symbol	Description	Group
TC1100003401.mm.2	8.79	4.53	19.06	0.0003	Ccl3	chemokine (C-C motif) ligand 3	Coding
TC0500002346.mm.2	7.9	3.84	16.67	6.3e-05	Lcorl	ligand dependent nuclear receptor corepressor-like	Multiple_Complex
TC1200001956.mm.2	8.27	4.38	14.75	0.0359	Rab15	RAB15, member RAS oncogene family	Multiple_Complex
TC1100002001.mm.2	7.13	3.44	12.9	0.0254	Slc26a11	solute carrier family 26, member 11	Multiple_Complex
TC1100004261.mm.2	11.56	8.11	10.92	0.0263	Ppp3r1	protein phosphatase 3, regulatory subunit B, alpha isoform (calcineurin B, type I)	Multiple_Complex
TC0X00001931.mm.2	8.72	5.42	9.86	0.0168	Syn1	synapsin I	Coding
TC1400002868.mm.2	9.11	5.84	9.68	0.0031	Lats2	large tumor suppressor 2	Multiple_Complex
TC0600001852.mm.2	7.31	4.1	9.22	0.0063	Ica1	islet cell autoantigen 1	Multiple_Complex
TC0100000267.mm.2	8.16	5.16	7.98	0.0121	Lipt1	lipoyltransferase 1	Coding
TC0600000014.mm.2	6.96	4.08	7.37	0.0083	Peg10	paternally expressed 10	Coding
TC0500003660.mm.2	8.94	6.11	7.15	0.0054	Hsph1	heat shock 105kDa/110kDa protein 1	Multiple_Complex
TC0700003599.mm.2	6.66	3.91	6.69	0.0088	Wdr73	WD repeat domain 73	Multiple_Complex
TC1200000769.mm.2	8.38	5.68	6.53	0.0302	Sipa1l1	signal-induced proliferation-associated 1 like 1	Multiple_Complex
TC0500000347.mm.2	8.37	5.67	6.5	0.0425	Depdc5	DEP domain containing 5	Multiple_Complex
TC0200004454.mm.2	9.9	7.23	6.39	0.0035	Ehd4	EH-domain containing 4	Multiple_Complex
TC1100003340.mm.2	9.52	6.91	6.14	0.0175	Tefm	transcription elongation factor, mitochondrial	Coding
TC0400002315.mm.2	6.6	4	6.03	0.0204	Fhl5	four and a half LIM domains 5	Coding
TC0100002640.mm.2	9.32	6.88	5.44	0.0048	Scg2	secretogranin II	Coding
TC1100000950.mm.2	9.02	6.6	5.36	0.0183	Arrb2; Mir7115	arrestin, beta 2; microRNA 7115	Multiple_Complex
TC1100000058.mm.2	9.23	6.83	5.29	0.0084	Ap1b1	adaptor protein complex AP-1, beta 1 subunit	Multiple_Complex
TC0300002756.mm.2	9.45	7.08	5.17	0.008	Prpf38b	PRP38 pre-mRNA processing factor 38 (yeast) domain containing B	Multiple_Complex
TC0400002159.mm.2	9.83	7.5	5	0.0413	Tox	thymocyte selection-associated high mobility group box	Multiple_Complex
TC0100003522.mm.2	6.57	4.26	4.96	0.0287	Fcgr2b	Fc receptor, IgG, low affinity IIb	Multiple_Complex
TC0700000932.mm.2	6.68	4.39	4.9	0.0312	Tubgcp5	tubulin, gamma complex associated protein 5	Multiple_Complex
TC0500000547.mm.2	9.17	6.97	4.61	0.0058	Stim2	stromal interaction molecule 2	Multiple_Complex
TC1900000386.mm.2	8.37	6.18	4.55	0.0353	Apba1	amyloid beta (A4) precursor protein binding, family A, member 1	Multiple_Complex
TC1500002190.mm.2	11.58	9.41	4.49	0.0263	Ddn	dendrin	Coding
TC0800002871.mm.2	11.87	9.71	4.46	0.0147	Terf2	telomeric repeat binding factor 2	Multiple_Complex
TC0X00003260.mm.2	13.36	11.24	4.35	0.0255	Cnksr2	connector enhancer of kinase suppressor of Ras 2	Multiple_Complex
TC1000001551.mm.2	7.23	5.13	4.28	0.0167	B4galnt1	beta-1,4-N-acetyl-galactosaminyl transferase 1	Multiple_Complex
TC0600000277.mm.2	5.33	3.23	4.27	0.0495	Mest	mesoderm specific transcript	Multiple_Complex
TC0400000036.mm.2	7.8	5.74	4.18	0.0064	Ubxn2b	UBX domain protein 2B	Coding
TC0100002385.mm.2	8.65	6.59	4.17	0.045	Fam126b	family with sequence similarity 126, member B	Multiple_Complex
TC0700000931.mm.2	10.14	8.11	4.09	0.0299	Siglech	sialic acid binding Ig-like lectin H	Coding
TC0X00002671.mm.2	7.21	5.19	4.07	0.0196	Las1l	LAS1-like (S. cerevisiae)	Multiple_Complex
TC1300002651.mm.2	6.25	4.26	3.96	0.0009	Rab3c	RAB3C, member RAS oncogene family	Coding
TC0500003610.mm.2	5.81	3.84	3.91	0.0362	Gpr12	G-protein coupled receptor 12	Coding
TC0200004458.mm.2	8.42	6.46	3.89	0.0166	Vps39	vacuolar protein sorting 39 (yeast)	Multiple_Complex
TC1100002158.mm.2	8.08	6.14	3.85	0.0352	Camk2b	calcium/calmodulin-dependent protein kinase II, beta	Multiple_Complex
TC0X00002158.mm.2	8.5	6.56	3.82	0.0406	Zdhhc9	zinc finger, DHHC domain containing 9	Multiple_Complex
TC0500001868.mm.2	8.13	6.23	3.75	0.0368	Pds5b	PDS5, regulator of cohesion maintenance, homolog B (S. cerevisiae)	Multiple_Complex
TC0100002260.mm.2	8.93	7.04	3.7	0.0209	Tgfbrap1	transforming growth factor, beta receptor associated protein 1	Multiple_Complex
TC1500000699.mm.2	6.54	4.66	3.67	0.0147	Cacna1i	calcium channel, voltage-dependent, alpha 1I subunit	Coding
TC0700000832.mm.2	6.59	4.72	3.65	0.0297	Slc17a7	solute carrier family 17 (sodium-dependent inorganic phosphate cotransporter), member 7	Multiple_Complex
TC1200002345.mm.2	12.36	10.49	3.65	0.0202	Setd3	SET domain containing 3	Multiple_Complex
TC0500000008.mm.2	8.5	6.64	3.64	0.0436	Cdk6	cyclin-dependent kinase 6	Multiple_Complex
TC0500003472.mm.2	8.55	6.69	3.63	0.0226	Mcm7; Mir93; Mir25	minichromosome maintenance deficient 7 (S. cerevisiae); microRNA 93; microRNA 25	Multiple_Complex
TC0100000375.mm.2	9.07	7.22	3.61	0.0349	Stat1	signal transducer and activator of transcription 1	Coding
TC1300001395.mm.2	9.2	7.35	3.6	0.0144	Pfkp	phosphofructokinase, platelet	Multiple_Complex
TC0100000039.mm.2	8.69	6.84	3.59	0.0401	Adhfe1	alcohol dehydrogenase, iron containing, 1	Multiple_Complex
TC0400001712.mm.2	6.98	5.14	3.59	0.0282	Rap1gap	Rap1 GTPase-activating protein	Multiple_Complex
TC0400002120.mm.2	6.2	4.37	3.56	0.0243	Tmem68	transmembrane protein 68	Multiple_Complex
TC0300000890.mm.2	5.61	3.78	3.54	0.0444	Lysmd1	LysM, putative peptidoglycan-binding, domain containing 1	Coding
TC0100001008.mm.2	6.94	5.12	3.54	0.0195	2310035C23Rik	RIKEN cDNA 2310035C23 gene	Multiple_Complex
TC0700001354.mm.2	7.11	5.29	3.53	0.0217	Ints4	integrator complex subunit 4	Coding
TC0900001954.mm.2	8.23	6.42	3.5	0.0135	Ntm	neurotrimin	Multiple_Complex
TC0700004538.mm.2	6.5	4.74	3.38	0.0147	Slc25a22	solute carrier family 25 (mitochondrial carrier, glutamate), member 22	Multiple_Complex
TC0900002776.mm.2	7.64	5.88	3.38	0.0324	Ube2cbp	ubiquitin-conjugating enzyme E2C binding protein	Multiple_Complex
TC0X00001413.mm.2	7.25	5.49	3.37	0.0379	Pak3	p21 protein (Cdc42/Rac)-activated kinase 3	Multiple_Complex
TC1900000382.mm.2	10.76	9.01	3.37	0.0066	Ptar1	protein prenyltransferase alpha subunit repeat containing 1	Coding
TC0X00000060.mm.2	8.66	6.93	3.33	0.0165	Syp	synaptophysin	Multiple_Complex
TC0100001502.mm.2	8.02	6.29	3.32	0.0462	Nme7	NME/NM23 family member 7	Coding
TC0700003726.mm.2	11.42	9.7	3.3	0.0086	Tmem126a	transmembrane protein 126A	Multiple_Complex
TC0400001445.mm.2	4.99	3.26	3.3	0.0093	Grik3	glutamate receptor, ionotropic, kainate 3	Multiple_Complex
TC1700002162.mm.2	11.13	9.42	3.27	0.0447	Vegfa	vascular endothelial growth factor A	Multiple_Complex
TC1100002851.mm.2	7.83	6.12	3.26	0.025	Snap47	synaptosomal-associated protein, 47	Multiple_Complex
TC1900000593.mm.2	6.45	4.75	3.26	0.0166	AI606181	expressed sequence AI606181	Coding
TC1600002120.mm.2	6.04	4.33	3.26	0.0164	Dscr3	Down syndrome critical region gene 3	Multiple_Complex
TC1100001643.mm.2	9	7.31	3.23	0.0178	Tubg2	tubulin, gamma 2	Coding
TC0500000611.mm.2	9.2	7.51	3.21	0.0101	Lias	lipoic acid synthetase	Multiple_Complex
TC0X00002384.mm.2	12.11	10.44	3.17	0.0086	Ids	iduronate 2-sulfatase	Coding
TC0400001035.mm.2	7.47	5.81	3.16	0.0081	Dnajc6	DnaJ (Hsp40) homolog, subfamily C, member 6	Multiple_Complex
TC1600000452.mm.2	5.81	4.17	3.11	0.0425	Fyttd1	forty-two-three domain containing 1	Multiple_Complex
TC1100003345.mm.2	11.19	9.55	3.11	0.0087	Myo1d	myosin ID	Multiple_Complex
TC1000000886.mm.2	5.14	3.5	3.11	0.0315	Dapk3	death-associated protein kinase 3	Coding
TC0300000334.mm.2	6.01	4.37	3.1	0.0355	Pcdh10	protocadherin 10	Multiple_Complex
TC1200001275.mm.2	8.12	6.49	3.1	0.0457	Btbd6	BTB (POZ) domain containing 6	Coding
TC0400001449.mm.2	6.08	4.46	3.08	0.005	Csf3r	colony stimulating factor 3 receptor (granulocyte)	Multiple_Complex
TC0400003736.mm.2	8.4	6.78	3.07	0.0382	Pdik1l	PDLIM1 interacting kinase 1 like	Multiple_Complex
TC0500001912.mm.2	4.87	3.27	3.03	0.0128	Steap2	six transmembrane epithelial antigen of prostate 2	Multiple_Complex
TC0300000205.mm.2	8.95	7.35	3.03	0.0336	Gpr160	G protein-coupled receptor 160	Multiple_Complex
TC0400001472.mm.2	7.32	5.73	3.02	0.0088	AU040320	expressed sequence AU040320	Multiple_Complex
TC0700000800.mm.2	12.61	11.02	3.01	0.0263	Shank1	SH3/ankyrin domain gene 1	Multiple_Complex
TC0500001487.mm.2	4.66	3.08	2.99	0.0466	Glt1d1	glycosyltransferase 1 domain containing 1	Multiple_Complex
TC0100002189.mm.2	9.74	8.17	2.99	0.0325	Actr1b	ARP1 actin-related protein 1B, centractin beta	Multiple_Complex
TC1700001319.mm.2	11.34	9.77	2.96	0.022	Foxn2	forkhead box N2	Multiple_Complex
TC0500003104.mm.2	6.88	5.32	2.95	0.0188	Ccdc64	coiled-coil domain containing 64	Multiple_Complex
TC0300003200.mm.2	8.73	7.17	2.95	0.0032	Lrrc7	leucine rich repeat containing 7	Multiple_Complex
TC0200000955.mm.2	5.68	4.13	2.94	0.0485	Csrnp3	cysteine-serine-rich nuclear protein 3	Multiple_Complex
TC0900002296.mm.2	5.81	4.27	2.91	0.0344	Zc3h12c	zinc finger CCCH type containing 12C	Multiple_Complex
TC0500002947.mm.2	8.4	6.87	2.87	0.0085	Cplx1	complexin 1	Coding
TC0200000651.mm.2	4.91	3.39	2.87	0.0286	Ptgs1	prostaglandin-endoperoxide synthase 1	Multiple_Complex
TC0200002395.mm.2	7.32	5.8	2.87	0.0237	Epb41l1	erythrocyte membrane protein band 4.1 like 1	Multiple_Complex
TC0X00003401.mm.2	5.53	4.01	2.86	0.0149	Gprasp2	G protein-coupled receptor associated sorting protein 2	Multiple_Complex
TC0100000551.mm.2	12.96	11.45	2.84	0.0457	Map2	microtubule-associated protein 2	Multiple_Complex
TC0300002629.mm.2	6.63	5.12	2.84	0.0202	Olfml3	olfactomedin-like 3	Multiple_Complex
TC0400002570.mm.2	5.52	4.02	2.83	0.0488	Fbxo10	F-box protein 10	Multiple_Complex
TC0300003247.mm.2	7.15	5.65	2.83	0.0063	Amy1	amylase 1, salivary	Multiple_Complex
TC0200003540.mm.2	7.28	5.79	2.81	0.0155	Stam2	signal transducing adaptor molecule (SH3 domain and ITAM motif) 2	Multiple_Complex
TC1600001148.mm.2	7.93	6.44	2.8	0.0158	Anks3	ankyrin repeat and sterile alpha motif domain containing 3	Multiple_Complex
TC0500002528.mm.2	8.27	6.79	2.8	0.0492	Atp8a1	ATPase, aminophospholipid transporter (APLT), class I, type 8A, member 1	Multiple_Complex
TC0X00001383.mm.2	8.64	7.16	2.8	0.0165	Mid2	midline 2	Multiple_Complex
TC0700001721.mm.2	5.97	4.5	2.76	0.0115	Tmem159	transmembrane protein 159	Multiple_Complex
TC0600001403.mm.2	5.7	4.26	2.72	0.0171	Clec4n	C-type lectin domain family 4, member n	Multiple_Complex
TC0200005186.mm.2	5.55	4.11	2.71	0.0488	B4galt5	UDP-Gal:betaGlcNAc beta 1,4-galactosyltransferase, polypeptide 5	Multiple_Complex
TC0200000222.mm.2	8.36	6.93	2.7	0.0109	Il15ra	interleukin 15 receptor, alpha chain	Multiple_Complex
TC0700003414.mm.2	7.13	5.71	2.68	0.0203	Fam189a1	family with sequence similarity 189, member A1	Multiple_Complex
TC0500001223.mm.2	9.02	7.62	2.63	0.0418	Ube3b	ubiquitin protein ligase E3B	Multiple_Complex
TC0200002421.mm.2	12.79	11.4	2.62	0.0455	Rprd1b	regulation of nuclear pre-mRNA domain containing 1B	Multiple_Complex
TC1200000211.mm.2	7.35	5.97	2.62	0.0446	Kidins220	kinase D-interacting substrate 220	Multiple_Complex
TC0200001441.mm.2	10.01	8.63	2.61	0.0352	Chst1	carbohydrate (keratan sulfate Gal-6) sulfotransferase 1	Coding
TC0600002903.mm.2	7.27	5.89	2.6	0.0253	Rad18	RAD18 E3 ubiquitin protein ligase	Multiple_Complex
TC1800000714.mm.2	7.51	6.14	2.58	0.0317	Ldlrad4	low density lipoprotein receptor class A domain containing 4	Coding
TC1400002454.mm.2	5.09	3.73	2.56	0.0469	Lacc1	laccase (multicopper oxidoreductase) domain containing 1	Multiple_Complex
TC1700002812.mm.2	10.05	8.69	2.56	0.0219	Egfl8	EGF-like domain 8	Multiple_Complex
TC0100001222.mm.2	6.98	5.64	2.54	0.0438	Chil1	chitinase-like 1	Multiple_Complex
TC0600002214.mm.2	4.54	3.2	2.54	0.0187	Zfp786	zinc finger protein 786	Multiple_Complex
TC1100001537.mm.2	6.35	5.03	2.5	0.0361	Socs7	suppressor of cytokine signaling 7	Multiple_Complex
TC0400001024.mm.2	6.15	4.85	2.46	0.0239	Raver2	ribonucleoprotein, PTB-binding 2	Multiple_Complex
TC1700000912.mm.2	6.67	5.39	2.44	0.0151	Mrps10	mitochondrial ribosomal protein S10	Multiple_Complex
TC1200001009.mm.2	6.87	5.59	2.42	0.0304	Cpsf2	cleavage and polyadenylation specific factor 2	Coding
TC1400000326.mm.2	12.61	11.34	2.42	0.0072	Bap1	Brca1 associated protein 1	Coding
TC1600000171.mm.2	7.52	6.25	2.42	0.0238	2900011O08Rik	RIKEN cDNA 2900011O08 gene	Coding
TC1400000965.mm.2	6.2	4.93	2.41	0.042	Nefl	neurofilament, light polypeptide	Coding
TC1100003882.mm.2	8.13	6.88	2.38	0.0102	Nsf	N-ethylmaleimide sensitive fusion protein	Multiple_Complex
TC0500001132.mm.2	7.32	6.07	2.38	0.0356	Chfr	checkpoint with forkhead and ring finger domains	Multiple_Complex
TC1300001371.mm.2	8.66	7.41	2.38	0.0098	Fam208b	family with sequence similarity 208, member B	Multiple_Complex
TC0200002411.mm.2	7.34	6.1	2.37	0.0299	Nnat	neuronatin	Multiple_Complex
TC1100003193.mm.2	5.57	4.34	2.36	0.019	Rap1gap2	RAP1 GTPase activating protein 2	Multiple_Complex
TC0600003369.mm.2	5.08	3.85	2.34	0.0077	Slco1a6	solute carrier organic anion transporter family, member 1a6	Multiple_Complex
TC0700003827.mm.2	8.36	7.13	2.33	0.0352	Arhgef17	Rho guanine nucleotide exchange factor (GEF) 17	Coding
TC0700001851.mm.2	10.49	9.27	2.33	0.0131	Srcap; Tmem265	Snf2-related CREBBP activator protein; transmembrane protein 265	Multiple_Complex
TC1200000018.mm.2	5.4	4.18	2.33	0.0124	Dnajc27	DnaJ (Hsp40) homolog, subfamily C, member 27	Multiple_Complex
TC1800000453.mm.2	4.92	3.71	2.32	0.0111	Npy6r	neuropeptide Y receptor Y6	Coding
TC1200001215.mm.2	6.99	5.78	2.32	0.0299	Wdr20	WD repeat domain 20	Multiple_Complex
TC0400002023.mm.2	4.64	3.43	2.3	0.0413	Chd5	chromodomain helicase DNA binding protein 5	Multiple_Complex
TSUnmapped00000023.mm.2	6.67	5.47	2.3	0.0193	Rbm4	RNA binding motif protein 4	Coding
TC1000001512.mm.2	6.61	5.41	2.3	0.0037	Ppm1h; Mir8104	protein phosphatase 1H (PP2C domain containing); microRNA 8104	Multiple_Complex
TC0500003740.mm.2	5.76	4.56	2.29	0.0274	Gal3st4	galactose-3-O-sulfotransferase 4	Multiple_Complex
TC0500000071.mm.2	4.79	3.6	2.28	0.0069	Gm8890	predicted gene 8890 [Source:MGI Symbol;Acc:MGI:3779817]	Coding
TC1200001373.mm.2	6.45	5.26	2.28	0.0275	Klhl29	kelch-like 29	Multiple_Complex
TC0300001795.mm.2	5.5	4.32	2.26	0.0427	Slc7a14	solute carrier family 7 (cationic amino acid transporter, y+ system), member 14	Coding
TC1400000322.mm.2	9.2	8.03	2.26	0.0128	Nt5dc2	5-nucleotidase domain containing 2; 5'-nucleotidase domain containing 2	Coding
TSUnmapped00000001.mm.2	8.42	7.24	2.26	0.0337	Plppr2	phospholipid phosphatase related 2	Coding
TC0200003579.mm.2	6.19	5.02	2.26	0.0316	Acvr1	activin A receptor, type 1	Multiple_Complex
TC0500001297.mm.2	9.25	8.08	2.26	0.0498	Wsb2	WD repeat and SOCS box-containing 2	Multiple_Complex
TC0100002603.mm.2	7.02	5.85	2.25	0.0454	Glb1l	galactosidase, beta 1-like	Multiple_Complex
TC1000003226.mm.2	5.08	3.93	2.21	0.021	Gstt3	glutathione S-transferase, theta 3	Multiple_Complex
TC1900001109.mm.2	5.33	4.19	2.2	0.0393	Tkfc	triokinase, FMN cyclase	Coding
TC0700002876.mm.2	5.24	4.11	2.19	0.0114	Ccne1	cyclin E1	Multiple_Complex
TC1500001996.mm.2	7.34	6.22	2.19	0.0112	5031439G07Rik; Mir1249	RIKEN cDNA 5031439G07 gene; microRNA 1249	Multiple_Complex
TC1900001213.mm.2	6.32	5.2	2.18	0.0302	Vps13a	vacuolar protein sorting 13A (yeast)	Multiple_Complex
TC0600001865.mm.2	5.07	3.94	2.18	0.0056	Gm6578	mitochondrial ribosomal protein L32 pseudogene	Multiple_Complex
TC0600000941.mm.2	8.57	7.45	2.17	0.0115	Nagk	N-acetylglucosamine kinase	Multiple_Complex
TC0300001409.mm.2	9.91	8.8	2.16	0.0488	Adh1	alcohol dehydrogenase 1 (class I)	Multiple_Complex
TC0200003326.mm.2	5.15	4.05	2.15	0.0298	Zbtb34	zinc finger and BTB domain containing 34	Multiple_Complex
TC1500001356.mm.2	10.43	9.33	2.13	0.0442	Stk3	serine/threonine kinase 3	Multiple_Complex
TC1100001935.mm.2	5.86	4.77	2.12	0.0019	Sphk1	sphingosine kinase 1	Multiple_Complex
TC1900000905.mm.2	6.45	5.36	2.12	0.0044	Rps6kb2	ribosomal protein S6 kinase, polypeptide 2	Multiple_Complex
TC1000003132.mm.2	4.05	2.96	2.12	0.0303	Spryd4	SPRY domain containing 4	Coding
TC0700001633.mm.2	7.97	6.89	2.12	0.0043	Ctr9	Ctr9, Paf1/RNA polymerase II complex component, homolog (S. cerevisiae)	Multiple_Complex
TC0900001905.mm.2	5.25	4.17	2.12	0.0137	Zfp810	zinc finger protein 810	Multiple_Complex
TC0800001733.mm.2	4.86	3.79	2.1	0.0234	Dcun1d2	DCN1, defective in cullin neddylation 1, domain containing 2 (S. cerevisiae)	Multiple_Complex
TC0600000609.mm.2	5.71	4.64	2.1	0.0142	Snx10	sorting nexin 10	Multiple_Complex
TC0600003060.mm.2	9.29	8.23	2.09	0.0011	Iqsec3	IQ motif and Sec7 domain 3	Multiple_Complex
TC0400003814.mm.2	5.97	4.9	2.09	0.0471	Alpl	alkaline phosphatase, liver/bone/kidney	Multiple_Complex
TC1900001023.mm.2	11.93	10.88	2.08	0.0031	Gpr137	G protein-coupled receptor 137	Coding
TC0900000590.mm.2	6.14	5.09	2.07	0.0302	Zw10	zw10 kinetochore protein	Coding
TC0200000924.mm.2	6.65	5.61	2.05	0.04	Psmd14	proteasome (prosome, macropain) 26S subunit, non-ATPase, 14	Multiple_Complex
TC0X00002524.mm.2	5.2	4.17	2.04	0.023	Gm8787	predicted gene 8787	Coding
TC1700000502.mm.2	5.41	4.38	2.04	0.0484	Pi16	peptidase inhibitor 16	Multiple_Complex
TC1000002093.mm.2	5.83	4.8	2.04	0.0498	Aim1	absent in melanoma 1	Coding
TC1700002595.mm.2	4.26	3.24	2.03	0.0047	Thumpd2	THUMP domain containing 2	Coding
TC0100002143.mm.2	7.02	6.01	2.02	0.0295	Bend6	BEN domain containing 6	Multiple_Complex
TC0900000452.mm.2	5.24	4.22	2.02	0.007	Scn3b	sodium channel, voltage-gated, type III, beta	Multiple_Complex
TC1200002115.mm.2	7.5	6.49	2.01	0.0363	Pomt2	protein-O-mannosyltransferase 2	Multiple_Complex
TC1100003838.mm.2	10.49	9.48	2.01	0.0249	Fam171a2	family with sequence similarity 171, member A2	Multiple_Complex
TC0300002718.mm.2	11.61	12.61	-2	0.0224	Csf1	colony stimulating factor 1 (macrophage)	Multiple_Complex
TC0200002781.mm.2	5.62	6.63	-2.01	0.007	Mtg2	mitochondrial ribosome associated GTPase 2	Multiple_Complex
TC0300002522.mm.2	5.62	6.63	-2.02	0.0028	Polr3gl	polymerase (RNA) III (DNA directed) polypeptide G like	Multiple_Complex
TC1900001123.mm.2	10.76	11.78	-2.02	0.0158	AW112010	expressed sequence AW112010	Multiple_Complex
TC1100003041.mm.2	4.32	5.34	-2.03	0.041	Cyb5d1	cytochrome b5 domain containing 1	Multiple_Complex
TC1300001205.mm.2	3.83	4.85	-2.04	0.0289	Depdc1b	DEP domain containing 1B	Multiple_Complex
TC1500000244.mm.2	3.05	4.08	-2.04	0.0087	Kcns2	K+ voltage-gated channel, subfamily S, 2	Multiple_Complex
TC0200004775.mm.2	4.06	5.09	-2.05	0.044	Crnkl1	Crn, crooked neck-like 1 (Drosophila)	Multiple_Complex
TC0700002275.mm.2	3.4	4.44	-2.05	0.0295	Vmn2r40	vomeronasal 2, receptor 40	Coding
TC0Y00000485.mm.2	4.68	5.71	-2.05	0.0135	Gm20806	predicted gene, 20806	Coding
TC0Y00000495.mm.2	4.68	5.71	-2.05	0.0135	Gm20806	predicted gene, 20806	Coding
TC1700002092.mm.2	4.09	5.13	-2.05	0.002	Esp36	exocrine gland secreted peptide 36	Coding
TC0700000219.mm.2	12.64	13.68	-2.05	0.0231	Napa	N-ethylmaleimide sensitive fusion protein attachment protein alpha	Multiple_Complex
TC0700000841.mm.2	4.64	5.68	-2.06	0.0068	Mtag2	metastasis associated gene 2	Multiple_Complex
TC1100003567.mm.2	5.22	6.26	-2.06	0.0498	Acsf2	acyl-CoA synthetase family member 2	Multiple_Complex
TC0200000634.mm.2	4.16	5.2	-2.06	0.0217	Cntrl	centriolin	Multiple_Complex
TC0700002038.mm.2	3.98	5.02	-2.07	0.0065	Pkp3	plakophilin 3	Multiple_Complex
TC1600001071.mm.2	6.63	7.68	-2.07	0.0153	Ets2	E26 avian leukemia oncogene 2, 3 domain; E26 avian leukemia oncogene 2, 3' domain	Multiple_Complex
TC0400002789.mm.2	3.84	4.89	-2.07	0.0132	Wdr31	WD repeat domain 31	Multiple_Complex
TC1700002809.mm.2	10.57	11.62	-2.08	0.0468	March2	membrane-associated ring finger (C3HC4) 2	Multiple_Complex
TC0300001983.mm.2	4.56	5.62	-2.08	0.0433	Frem2	Fras1 related extracellular matrix protein 2	Multiple_Complex
TC1200001594.mm.2	9.44	10.49	-2.08	0.0021	Cbll1	Casitas B-lineage lymphoma-like 1	Coding
TC1400001993.mm.2	8.86	9.91	-2.08	0.0072	Osgep	O-sialoglycoprotein endopeptidase	Multiple_Complex
TC0500002827.mm.2	10.9	11.95	-2.08	0.03	Hnrnpd	heterogeneous nuclear ribonucleoprotein D	Multiple_Complex
TC0900001386.mm.2	3.67	4.73	-2.08	0.0255	Traip	TRAF-interacting protein	Multiple_Complex
TC1800000434.mm.2	9.82	10.89	-2.09	0.0326	Rbm27	RNA binding motif protein 27	Multiple_Complex
TC0500001308.mm.2	3.11	4.19	-2.11	0.0248	2410131K14Rik	RIKEN cDNA 2410131K14 gene	Coding
TC0800001212.mm.2	8.79	9.87	-2.11	0.0269	E2f4	E2F transcription factor 4	Multiple_Complex
TC1900001105.mm.2	5.94	7.02	-2.11	0.0208	Tmem216	transmembrane protein 216	Multiple_Complex
TC0300000853.mm.2	8.57	9.65	-2.12	0.0359	S100a10	S100 calcium binding protein A10 (calpactin)	Multiple_Complex
TC0100003042.mm.2	5.63	6.71	-2.12	0.0237	Pfkfb2; C4bp-ps1	6-phosphofructo-2-kinase/fructose-2,6-biphosphatase 2; complement component 4 binding protein, pseudogene 1	Multiple_Complex
TC0200000312.mm.2	8.58	9.67	-2.12	0.0214	Msrb2	methionine sulfoxide reductase B2	Multiple_Complex
TC0500000971.mm.2	6.3	7.39	-2.13	0.0011	Enoph1	enolase-phosphatase 1	Multiple_Complex
TC1700000353.mm.2	3.59	4.68	-2.13	0.0237	Meiob	meiosis specific with OB domains	Coding
TC1700000652.mm.2	4.82	5.92	-2.14	0.0404	Neu1	neuraminidase 1	Multiple_Complex
TC1100002998.mm.2	7.92	9.02	-2.15	0.0396	Adprm	ADP-ribose/CDP-alcohol diphosphatase, manganese dependent	Multiple_Complex
TC0100002319.mm.2	6.16	7.27	-2.15	0.0028	Nab1	Ngfi-A binding protein 1	Multiple_Complex
TC0700004639.mm.2	3.54	4.65	-2.15	0.0299	Mia	melanoma inhibitory activity	Multiple_Complex
TC0700002982.mm.2	7.15	8.26	-2.16	0.049	Scaf1	SR-related CTD-associated factor 1	Multiple_Complex
TC1800001162.mm.2	6.31	7.42	-2.16	0.0262	Etf1	eukaryotic translation termination factor 1	Multiple_Complex
TC0900003119.mm.2	5.69	6.8	-2.16	0.0009	Tmie	transmembrane inner ear	Multiple_Complex
TC0900001670.mm.2	4.37	5.49	-2.17	0.0074	Ccr9	chemokine (C-C motif) receptor 9	Multiple_Complex
TC1600000434.mm.2	4.87	5.99	-2.17	0.0275	Wdr53	WD repeat domain 53	Multiple_Complex
TC0600000694.mm.2	3.74	4.86	-2.18	0.0033	Vmn1r19	vomeronasal 1 receptor 19	Coding
TC1900001552.mm.2	6.56	7.69	-2.18	0.0375	Chuk	conserved helix-loop-helix ubiquitous kinase	Multiple_Complex
TC1100000531.mm.2	10.47	11.59	-2.19	0.0361	Rnf130	ring finger protein 130	Multiple_Complex
TC0600000226.mm.2	9.03	10.16	-2.19	0.0105	Hilpda	hypoxia inducible lipid droplet associated	Coding
TC0700004261.mm.2	6.33	7.47	-2.2	0.029	Gtf3c1	general transcription factor III C 1	Coding
TC0600000718.mm.2	9.13	10.27	-2.21	0.0454	Tigd2	tigger transposable element derived 2	Multiple_Complex
TC0800002910.mm.2	6.04	7.19	-2.21	0.0364	Atxn1l	ataxin 1-like	Multiple_Complex
TC0200003359.mm.2	2.97	4.11	-2.21	0.0193	AI182371	expressed sequence AI182371	Multiple_Complex
TC0700001356.mm.2	11.95	13.1	-2.22	0.0404	Rsf1	remodeling and spacing factor 1	Multiple_Complex
TC1000001767.mm.2	8.37	9.52	-2.22	0.0459	Ltv1	LTV1 homolog (S. cerevisiae)	Coding
TC0700002148.mm.2	8.23	9.38	-2.23	0.0473	Cdc42ep5	CDC42 effector protein (Rho GTPase binding) 5	Coding
TC1500001868.mm.2	3.46	4.62	-2.23	0.0167	Pla2g6	phospholipase A2, group VI	Multiple_Complex
TC0400002536.mm.2	8.08	9.24	-2.23	0.0083	Hint2	histidine triad nucleotide binding protein 2	Multiple_Complex
TC0800002431.mm.2	11.41	12.58	-2.25	0.0335	Bst2	bone marrow stromal cell antigen 2	Coding
TC0500000468.mm.2	7.66	8.82	-2.25	0.0073	Cd38	CD38 antigen	Coding
TC0100002864.mm.2	5.84	7.01	-2.25	0.0215	Ppip5k2	diphosphoinositol pentakisphosphate kinase 2	Multiple_Complex
TC0500001026.mm.2	6.56	7.73	-2.25	0.0401	Pkd2	polycystic kidney disease 2	Multiple_Complex
TC0400003116.mm.2	12.41	13.58	-2.26	0.0166	Tm2d1	TM2 domain containing 1	Multiple_Complex
TC0400001930.mm.2	3.82	5	-2.26	0.0431	Mtor	mechanistic target of rapamycin (serine/threonine kinase)	Multiple_Complex
TC1600000252.mm.2	3.51	4.69	-2.27	0.0007	2510002D24Rik	RIKEN cDNA 2510002D24 gene	Multiple_Complex
TC0400000867.mm.2	10.37	11.55	-2.27	0.0498	Rraga	Ras-related GTP binding A	Coding
TC1600001838.mm.2	4.02	5.2	-2.27	0.0236	Zfp654	zinc finger protein 654	Multiple_Complex
TC1700000656.mm.2	4.29	5.47	-2.27	0.0146	Hspa1l	heat shock protein 1-like	Coding
TC1500000353.mm.2	3.43	4.63	-2.29	0.0003	Pkhd1l1	polycystic kidney and hepatic disease 1-like 1	Coding
TC1100002649.mm.2	9.93	11.15	-2.32	0.0475	Tgtp2	T cell specific GTPase 2	Multiple_Complex
TC0100003443.mm.2	6.6	7.83	-2.33	0.0428	Dcaf6	DDB1 and CUL4 associated factor 6	Multiple_Complex
TC1600000976.mm.2	3.92	5.15	-2.33	0.0012	Krtap20-2	keratin associated protein 20-2	Coding
TC0300002811.mm.2	4.69	5.92	-2.35	0.0291	Trmt13	tRNA methyltransferase 13	Multiple_Complex
TC1200000688.mm.2	7.95	9.18	-2.35	0.0194	Fut8	fucosyltransferase 8	Multiple_Complex
TC1900000232.mm.2	6.95	8.19	-2.35	0.0245	Mrpl16	mitochondrial ribosomal protein L16	Multiple_Complex
TC1900000504.mm.2	6.59	7.83	-2.36	0.0456	Ifit1	interferon-induced protein with tetratricopeptide repeats 1	Coding
TC1500000835.mm.2	5.47	6.71	-2.38	0.0016	Tbc1d22a	TBC1 domain family, member 22a	Coding
TC0X00000893.mm.2	4.84	6.1	-2.39	0.024	Klhl15; Mir7673	kelch-like 15; microRNA 7673	Multiple_Complex
TC1100002066.mm.2	9.05	10.31	-2.39	0.023	Tbcd	tubulin-specific chaperone d	Multiple_Complex
TC0500002095.mm.2	7.39	8.66	-2.41	0.026	Prkag2	protein kinase, AMP-activated, gamma 2 non-catalytic subunit	Multiple_Complex
TC0300002030.mm.2	6.61	7.89	-2.43	0.0087	Commd2	COMM domain containing 2	Multiple_Complex
TC0200004979.mm.2	4.05	5.34	-2.44	0.0267	6430550D23Rik	RIKEN cDNA 6430550D23 gene	Multiple_Complex
TC0600002745.mm.2	3.94	5.23	-2.45	0.0124	Prickle2	prickle homolog 2 (Drosophila)	Multiple_Complex
TC1500002347.mm.2	7.41	8.71	-2.45	0.0498	Parp10	poly (ADP-ribose) polymerase family, member 10	Multiple_Complex
TC0200005510.mm.2	6.09	7.4	-2.47	0.0039	Fam110a	family with sequence similarity 110, member A	Coding
TC0X00000273.mm.2	4.76	6.06	-2.47	0.0367	Spin2f	spindlin family, member 2F [Source:MGI Symbol;Acc:MGI:3780958]; spindlin family, member 2F	Coding
TC0700003815.mm.2	5.07	6.37	-2.47	0.017	Pold3	polymerase (DNA-directed), delta 3, accessory subunit	Multiple_Complex
TC1100002249.mm.2	5.06	6.37	-2.48	0.0072	Plek	pleckstrin	Coding
TC1000002897.mm.2	7.9	9.22	-2.49	0.0477	Rab21	RAB21, member RAS oncogene family	Coding
TC1300000132.mm.2	6.1	7.42	-2.49	0.0061	Vps41	vacuolar protein sorting 41 (yeast)	Multiple_Complex
TC0600000325.mm.2	5.35	6.67	-2.5	0.0297	Akr1b10	aldo-keto reductase family 1, member B10 (aldose reductase)	Multiple_Complex
TC1900001240.mm.2	4.13	5.45	-2.5	0.0368	Anxa1	annexin A1	Multiple_Complex
TC0700002153.mm.2	3.52	4.86	-2.52	0.022	Gp6	glycoprotein 6 (platelet)	Coding
TC1100001100.mm.2	5.04	6.38	-2.53	0.0278	Timm22	translocase of inner mitochondrial membrane 22	Coding
TC1200001704.mm.2	4.35	5.69	-2.53	0.0156	Prkd1	protein kinase D1	Coding
TC1100001802.mm.2	4.58	5.92	-2.53	0.0116	Helz	helicase with zinc finger domain	Multiple_Complex
TC1600001917.mm.2	5.04	6.38	-2.54	0.0406	Hspa13	heat shock protein 70 family, member 13	Multiple_Complex
TC0700000552.mm.2	7.85	9.21	-2.57	0.0269	Cox7a1	cytochrome c oxidase subunit VIIa 1	Coding
TC1400000336.mm.2	5.76	7.13	-2.59	0.0304	Galnt15	UDP-N-acetyl-alpha-D-galactosamine:polypeptide N-acetylgalactosaminyltransferase 15	Coding
TC0100003823.mm.2	3.34	4.73	-2.61	0.0478	Traf5	TNF receptor-associated factor 5	Coding
TC0500001702.mm.2	2.99	4.37	-2.61	0.0487	Sdk1	sidekick homolog 1 (chicken)	Multiple_Complex
TC1100002637.mm.2	5.35	6.76	-2.66	0.0263	Trim41	tripartite motif-containing 41	Coding
TC0900003332.mm.2	9.6	11.02	-2.67	0.0364	Mthfs	5, 10-methenyltetrahydrofolate synthetase	Multiple_Complex
TSUnmapped00000049.mm.2	5.96	7.37	-2.67	0.0306	2010111I01Rik	RIKEN cDNA 2010111I01 gene	Coding
TC1600001837.mm.2	7.49	8.9	-2.67	0.0269	4930453N24Rik	RIKEN cDNA 4930453N24 gene	Multiple_Complex
TC1000001557.mm.2	8.5	9.94	-2.7	0.0223	Ddit3	DNA-damage inducible transcript 3	Multiple_Complex
TC1100000333.mm.2	10.01	11.45	-2.71	0.0149	Snrnp25	small nuclear ribonucleoprotein 25 (U11/U12)	Multiple_Complex
TC1300002327.mm.2	4.91	6.35	-2.71	0.0331			Coding
TC0700000693.mm.2	4.39	5.84	-2.74	0.0079	1600014C10Rik	RIKEN cDNA 1600014C10 gene	Multiple_Complex
TC0700002231.mm.2	3.99	5.44	-2.74	0.0008	Vmn2r31	vomeronasal 2, receptor 31	Coding
TC0500001449.mm.2	10.82	12.28	-2.75	0.0015	Gtf2h3	general transcription factor IIH, polypeptide 3	Multiple_Complex
TC1800000566.mm.2	7.33	8.79	-2.75	0.0064	Phax	phosphorylated adaptor for RNA export	Coding
TC0300000961.mm.2	5.41	6.88	-2.76	0.029	Acp6	acid phosphatase 6, lysophosphatidic	Multiple_Complex
TC1700001145.mm.2	10.01	11.47	-2.76	0.0447	Ypel5	yippee-like 5 (Drosophila)	Coding
TC0200003624.mm.2	5.38	6.85	-2.77	0.0272	Dpp4	dipeptidylpeptidase 4	Multiple_Complex
TC1100003776.mm.2	9.5	10.99	-2.8	0.043	Dnajc7	DnaJ (Hsp40) homolog, subfamily C, member 7	Multiple_Complex
TC1900000866.mm.2	7.76	9.25	-2.8	0.044	Grk5	G protein-coupled receptor kinase 5	Coding
TC1200001593.mm.2	4.78	6.27	-2.82	0.0103	Dld	dihydrolipoamide dehydrogenase	Coding
TC1200001722.mm.2	7.06	8.57	-2.84	0.013	Hectd1	HECT domain containing 1	Multiple_Complex
TC1400002063.mm.2	5.96	7.47	-2.86	0.0411	Acin1	apoptotic chromatin condensation inducer 1	Multiple_Complex
TC1400002059.mm.2	9.1	10.62	-2.86	0.0413	Ajuba	ajuba LIM protein	Coding
TC0100001494.mm.2	3.44	4.99	-2.93	0.0488	Mettl18	methyltransferase like 18	Coding
TC0900000606.mm.2	5.29	6.87	-2.98	0.0248	Fdxacb1	ferredoxin-fold anticodon binding domain containing 1	Multiple_Complex
TC0600002656.mm.2	4.81	6.39	-3	0.0006	Arhgap25	Rho GTPase activating protein 25	Multiple_Complex
TC1600000386.mm.2	3.02	4.61	-3.02	0.0065	Hrasls	HRAS-like suppressor	Multiple_Complex
TC1400002863.mm.2	9.41	11	-3.02	0.0009	Ipo4	importin 4	Multiple_Complex
TC1100001169.mm.2	3.23	4.82	-3.02	0.0011	Lyrm9	LYR motif containing 9	Multiple_Complex
TC0200003666.mm.2	4.39	5.99	-3.04	0.0243	Scn3a	sodium channel, voltage-gated, type III, alpha	Multiple_Complex
TC0100003891.mm.2	7.09	8.7	-3.05	0.0038	Ifi203	interferon activated gene 203	Multiple_Complex
TC0500000297.mm.2	5.5	7.11	-3.06	0.0395	Slc35f6; Mir5625	solute carrier family 35, member F6; microRNA 5625	Multiple_Complex
TC0500002119.mm.2	4.98	6.6	-3.08	0.002	Gm1979	predicted gene 1979	Coding
TC0200000250.mm.2	8.88	10.51	-3.11	0.0151	Cacnb2	calcium channel, voltage-dependent, beta 2 subunit	Multiple_Complex
TC0200000261.mm.2	7.69	9.33	-3.13	0.0059	Arl5b	ADP-ribosylation factor-like 5B	Multiple_Complex
TC0100003747.mm.2	5.27	6.92	-3.14	0.0217	Iars2	isoleucine-tRNA synthetase 2, mitochondrial	Multiple_Complex
TC0800000734.mm.2	4.33	5.98	-3.15	0.003	Tm6sf2	transmembrane 6 superfamily member 2	Multiple_Complex
TC1000001075.mm.2	6.36	8.02	-3.17	0.0237	Ccdc53	coiled-coil domain containing 53	Multiple_Complex
TC0800001207.mm.2	8.45	10.12	-3.18	0.0141	D230025D16Rik	RIKEN cDNA D230025D16 gene	Multiple_Complex
TC0400003599.mm.2	9.14	10.81	-3.18	0.0301	Hdac1	histone deacetylase 1	Multiple_Complex
TC0100000103.mm.2	5.5	7.18	-3.2	0.0449	Ly96	lymphocyte antigen 96	Coding
TC1800001628.mm.2	3.53	5.22	-3.21	0.0112	8030462N17Rik	RIKEN cDNA 8030462N17 gene	Coding
TC0700002924.mm.2	5.19	6.89	-3.25	0.0337	Zfp141	zinc finger protein 141	Multiple_Complex
TC0700002028.mm.2	7.49	9.21	-3.3	0.007	Psmd13	proteasome (prosome, macropain) 26S subunit, non-ATPase, 13	Multiple_Complex
TC0500000466.mm.2	7.17	8.9	-3.31	0.0289	Bst1	bone marrow stromal cell antigen 1	Multiple_Complex
TC0600001802.mm.2	7.82	9.58	-3.39	0.0424	Sgce	sarcoglycan, epsilon	Multiple_Complex
TC1700001154.mm.2	8.73	10.5	-3.41	0.0193	Ehd3	EH-domain containing 3	Multiple_Complex
TC0X00001851.mm.2	5.05	6.83	-3.41	0.0146	Bcor; 2900008C10Rik	BCL6 interacting corepressor; RIKEN cDNA 2900008C10 gene	Multiple_Complex
TC1300002407.mm.2	6.92	8.71	-3.45	0.0065	Atg10	autophagy related 10	Multiple_Complex
TC0400003000.mm.2	7.58	9.38	-3.47	0.0213	Hacd4	3-hydroxyacyl-CoA dehydratase 4	Multiple_Complex
TC1300002249.mm.2	6.1	7.91	-3.51	0.0097	Zfp874a	zinc finger protein 874a	Coding
TC0900002366.mm.2	8.18	10.02	-3.57	0.0143	Commd4	COMM domain containing 4	Coding
TC0200003271.mm.2	6.54	8.38	-3.57	0.0491	Crat	carnitine acetyltransferase	Multiple_Complex
TC0900001927.mm.2	9.44	11.28	-3.58	0.0136	Herpud2	HERPUD family member 2	Multiple_Complex
TC1100001670.mm.2	9.02	10.87	-3.61	0.0211	Dhx8	DEAH (Asp-Glu-Ala-His) box polypeptide 8	Multiple_Complex
TC0700002880.mm.2	8.66	10.51	-3.61	0.0164	Pop4	processing of precursor 4, ribonuclease P/MRP family, (S. cerevisiae)	Coding
TC0800003060.mm.2	6.45	8.32	-3.67	0.0324	Car5a	carbonic anhydrase 5a, mitochondrial	Multiple_Complex
TC1100002064.mm.2	4.99	6.88	-3.71	0.0007	Fn3krp	fructosamine 3 kinase related protein	Multiple_Complex
TC1800000708.mm.2	7.4	9.32	-3.78	0.0447	Psmg2	proteasome (prosome, macropain) assembly chaperone 2	Coding
TC0200002429.mm.2	4.61	6.6	-3.95	0.0326	Ralgapb	Ral GTPase activating protein, beta subunit (non-catalytic)	Multiple_Complex
TC0200003866.mm.2	7.46	9.46	-4.01	0.0085	Tfpi	tissue factor pathway inhibitor	Multiple_Complex
TC0800001323.mm.2	5.21	7.22	-4.03	0.0118	Cog4	component of oligomeric golgi complex 4	Multiple_Complex
TC1300002773.mm.2	7.33	9.36	-4.09	0.0158	Zfp953	zinc finger protein 953	Coding
TC1800001541.mm.2	3.96	6.01	-4.15	0.0011	Poli	polymerase (DNA directed), iota	Coding
TC0500003436.mm.2	4.63	6.72	-4.25	0.0065	Muc3a; A630081J09Rik	mucin 3A, cell surface associated [Source:MGI Symbol;Acc:MGI:3588263]; RIKEN cDNA A630081J09 gene	Coding
TC1600000756.mm.2	6.18	8.3	-4.34	0.0346	Filip1l	filamin A interacting protein 1-like	Coding
TC1100000644.mm.2	6.77	8.9	-4.38	0.0055	Slc36a1	solute carrier family 36 (proton/amino acid symporter), member 1	Multiple_Complex
TC1300001792.mm.2	6.12	8.28	-4.47	0.0182	Fam217a	family with sequence similarity 217, member A	Coding
TC1000001698.mm.2	6.83	9.02	-4.54	0.0091	Pcmt1; BC020402	protein-L-isoaspartate (D-aspartate) O-methyltransferase 1; cDNA sequence BC020402	Multiple_Complex
TC0900001442.mm.2	5.46	7.66	-4.59	0.0076	Cdc25a	cell division cycle 25A	Coding
TC0X00002847.mm.2	5.65	7.93	-4.84	0.0167	2610002M06Rik	RIKEN cDNA 2610002M06 gene	Multiple_Complex
TC1700002167.mm.2	3.46	5.8	-5.06	0.0044	Polh	polymerase (DNA directed), eta (RAD 30 related)	Coding
TC1100000600.mm.2	5.73	8.13	-5.28	0.0219	Zcchc10	zinc finger, CCHC domain containing 10	Coding
TC0200002830.mm.2	5.76	8.19	-5.37	0.0323	Prpf6	PRP6 pre-mRNA splicing factor 6 homolog (yeast)	Multiple_Complex
TC0200000547.mm.2	5.15	7.58	-5.4	0.0194	Gpr107	G protein-coupled receptor 107	Multiple_Complex
TC0700002857.mm.2	4.2	6.66	-5.49	0.014	Dpy19l3	dpy-19-like 3 (C. elegans)	Multiple_Complex
TC0800002580.mm.2	7.29	9.76	-5.53	0.0469	Ccdc130	coiled-coil domain containing 130	Multiple_Complex
TC0700003657.mm.2	6.06	8.57	-5.68	0.0401	Fah	fumarylacetoacetate hydrolase	Multiple_Complex
TC0400002403.mm.2	6.53	9.05	-5.73	0.0322	3110043O21Rik	RIKEN cDNA 3110043O21 gene	Multiple_Complex
TC1500001202.mm.2	5.33	7.88	-5.84	0.0311	Brix1	BRX1, biogenesis of ribosomes, homolog (S. cerevisiae)	Coding
TC1200001485.mm.2	6.89	9.54	-6.26	0.0468	Zfp125	zinc finger protein 125 [Source:MGI Symbol;Acc:MGI:1336211]	Coding
TC0100000725.mm.2	5.63	8.4	-6.81	0.0125	Fbxo36	F-box protein 36	Multiple_Complex
TC0700004640.mm.2	4.06	6.84	-6.86	0.026	Shkbp1	Sh3kbp1 binding protein 1	Multiple_Complex
TC1100004195.mm.2	6.84	9.63	-6.94	0.0136	Enthd2	ENTH domain containing 2	Multiple_Complex
TC1100000168.mm.2	5.57	8.5	-7.62	0.0015	Cnrip1	cannabinoid receptor interacting protein 1	Multiple_Complex
TC0900002519.mm.2	3.9	6.97	-8.38	0.002	Trip4	thyroid hormone receptor interactor 4	Multiple_Complex
TC0800001544.mm.2	3.36	6.66	-9.84	0.0159	Cog2	component of oligomeric golgi complex 2	Multiple_Complex
TC1500001054.mm.2	4.4	8.57	-18.01	0.0066	Slc4a8	solute carrier family 4 (anion exchanger), member 8	Multiple_Complex
TC1900000443.mm.2	5.3	9.78	-22.39	0.0017	Ric1	RAB6A GEF complex partner 1	Multiple_Complex
